# Supplementary material for: Biological insertion of computationally designed short transmembrane segments
Source: Sci Rep. 2016 Mar 18;6:23397. doi: 10.1038/srep23397 (PMC4796907; doi:10.1038/srep23397)
Supplement: Supplementary Dataset 1 [file srep23397-s2.xls]

## Sheet: Non Position
Sequence	Length	Predicted DeltaG
LLLLLLLLL	9	0.704
LLLLLLLLLL	10	-0.226
LLLLLLLLLLL	11	-1.165
LLLLLLLLLLLL	12	-1.938
LLLLLLLLLLLLL	13	-2.768
LLLLLLLLLLLLLL	14	-3.664
LLLLLLLLLLLLLLL	15	-4.46
LLLLLLLLLLLLLLLL	16	-5.191
LLLLLLLLLLLLLLLLL	17	-5.991
LLLLLLLLLLLLLLLLLL	18	-6.844
LLLLLLLLLLLLLLLLLLL	19	-7.498
LLLLLLLLLLLLLLLLLLLL	20	-8.196
LLLLLLLLLLLLLLLLLLLLL	21	-8.964
LLLLLLLLLLLLLLLLLLLLLL	22	-9.681
LLLLLLLLLLLLLLLLLLLLLLL	23	-10.284
LLLLLLLLLLLLLLLLLLLLLLLL	24	-10.952
LLLLLLLLLLLLLLLLLLLLLLLLL	25	-11.681
LLAAAAALL	9	3.462
LLALALLLL	9	1.734
LALLLLAAA	9	2.367
AALAALALA	9	3.479
LAALLAALL	9	2.948
ALAALALAL	9	3.155
LAALLLLLA	9	2.12
AAAAALALA	9	3.891
LLALAALAL	9	2.705
ALLLLAAAL	9	2.569
LLAALLLLL	9	1.898
LALLALLAL	9	2.152
LAALLAAAA	9	3.629
ALLLLAAAL	9	2.569
LLALLLLAA	9	1.99
LLALLLLAL	9	1.7
LALLALLAL	9	2.152
LLLAALLLA	9	2.167
LLAAAALLL	9	2.855
ALLLLLLLA	9	1.373
LLLAALALL	9	2.39
ALALALAAA	9	3.404
ALALLLAAL	9	2.658
ALLLAAALL	9	2.595
LALALLALL	9	2.272
LALLLLLAA	9	1.924
LLAALLLLA	9	2.181
LLAALALAA	9	3.114
LAALALLLA	9	2.653
LAALLAALA	9	3.312
LLLALLALL	9	1.94
ALLLAALLL	9	2.167
LAALLLLLL	9	1.743
AAALLLLAA	9	2.743
ALLAAALLA	9	3.101
LAAAAAAAA	9	4.532
ALALLALAL	9	2.554
LLLLLLLLA	9	1.038
ALLLLLLLL	9	1.038
ALLLALLLA	9	2.078
LLALLLALL	9	1.933
ALLLLLALA	9	1.925
LLLLLLAAA	9	2.017
LLAALLAAL	9	2.948
ALLLAAALL	9	2.595
LLLLAAAAL	9	2.659
LALALLLAL	9	2.131
LLAAALLAL	9	2.807
LALALAAAL	9	3.195
LALLALAAL	9	2.545
ALLALLALA	9	2.583
LLLLLLLLL	9	0.704
LALALAAAL	9	3.195
LALLALLLA	9	2.183
AALLAALLL	9	2.713
LALLAAALA	9	3.239
LLLLLLLAA	9	1.432
LALLLALAL	9	2.131
LLLAAAAAA	9	3.593
LLAALALAA	9	3.114
LALLAAALL	9	2.807
ALLLAALLL	9	2.167
ALLLLLLAL	9	1.56
LAAALALLL	9	2.858
LLLALLAAL	9	2.402
LLLLLALAA	9	2.037
ALLLLALAL	9	1.954
LALALLLAL	9	2.131
AAALALLLL	9	2.529
LLALLLLLA	9	1.65
LALAAALLL	9	2.754
ALLLLLLAL	9	1.56
ALLLAALLA	9	2.643
LALLAAALL	9	2.807
AAAALLLAL	9	3.03
LLALLALLA	9	2.305
LLAAAAAAA	9	4.138
ALLAALLLL	9	2.277
ALLLALLLL	9	1.643
ALLLLALAA	9	2.386
ALLLLLLLL	9	1.038
LLAALLALL	9	2.521
LLLLAAALA	9	2.71
ALLLLLALA	9	1.925
AALLLAALA	9	3.001
LLAALLLAL	9	2.333
AAAAALLAA	9	3.964
ALLLALLAA	9	2.588
ALLALALAL	9	2.636
LLLLAAALA	9	2.71
LLLLLLLLL	9	0.704
LALLLALLL	9	1.813
AALLLALAL	9	2.454
LLAALLALL	9	2.521
LLALLLALA	9	2.238
ALALALAAL	9	3.113
LLLAAALLA	9	2.677
LAAALLLLL	9	2.254
ALALLLAAL	9	2.658
LALAALAAL	9	3.219
LLLALAALA	9	2.741
ALALLLLLA	9	1.925
AAALLLALL	9	2.607
ALALLALAA	9	2.898
LLLLAAALA	9	2.71
ALLAAALAL	9	3.224
LALLAAAAA	9	3.586
LAAAALLLL	9	2.659
ALALLALAL	9	2.554
LLLLAALLA	9	2.277
LLLLLALAL	9	1.649
LAAALALLL	9	2.858
LLALLAALL	9	2.521
AAALLLAAA	9	3.275
LLALLAALA	9	2.856
LALLLAALL	9	2.333
AALAALAAL	9	3.671
LALLALLLA	9	2.183
AALALAALA	9	3.429
AALALAALA	9	3.429
LLALALAAA	9	3.017
LLAALLAAL	9	2.948
LALAALAAA	9	3.551
LLLLAAAAA	9	3.039
AAALLALAL	9	2.995
LLLLALLLL	9	1.171
LLLLLALAA	9	2.037
ALLALALAL	9	2.636
LLALLAALL	9	2.521
LLLLAALAL	9	2.186
LLALALLLL	9	1.734
LLALAALLA	9	2.799
LLLALALAL	9	2.241
LALLLALLL	9	1.813
ALALLLLAA	9	2.321
LLAAALLLL	9	2.321
LLALAAALA	9	3.298
LALAALALL	9	2.705
LLLLLLLAL	9	1.135
LLLLLLLLL	9	0.704
LLLALLLAL	9	1.813
LLLLLLALL	9	1.323
AAALLAALA	9	3.588
LLLLLLLAL	9	1.135
ALLLLLLLA	9	1.373
LALLLLALL	9	1.7
LAALAAALA	9	3.792
LALLALLAL	9	2.152
LLLLLLALL	9	1.323
LLLALLLLL	9	1.325
ALAALLLLA	9	2.512
LLLLAALLL	9	1.82
LLLLAALAL	9	2.186
ALLAAALLA	9	3.101
LLALLALLL	9	1.94
ALLLALAAL	9	2.653
LLLLLLAAL	9	1.743
LLALLLLLL	9	1.323
ALAALLLAA	9	3.001
ALALLLLLA	9	1.925
LLLLALLLL	9	1.171
ALLAAALLL	9	2.677
ALLALLALA	9	2.583
LAALALALL	9	2.741
AAALALLAL	9	2.972
LLAALAALA	9	3.361
LLLLAAALL	9	2.321
AAALLLLAA	9	2.743
LLALLLAAL	9	2.323
AAALLLALL	9	2.607
ALALLLLAL	9	2.044
LLLALAAAL	9	2.858
LALAAALLL	9	2.754
AALALAAAL	9	3.537
LAALALLLA	9	2.653
LAALALLAL	9	2.545
ALLLAAALL	9	2.595
AALLALLAA	9	3.058
LAAAALLAL	9	3.128
ALLLLAAAA	9	2.849
LLLLLALLL	9	1.325
AAALLLALL	9	2.607
ALLLALLAA	9	2.588
AALLAALAL	9	3.131
AALLAALLL	9	2.713
LLAALAALL	9	3.057
AALAAAALL	9	3.523
LLLAALLLA	9	2.167
LALAALLLL	9	2.186
LLAALAALL	9	3.057
LAAAAALLA	9	3.723
LALALLLLL	9	1.649
LLALALAAA	9	3.017
LLLLLAAAL	9	2.254
LALLLLALL	9	1.7
LLALALAAL	9	2.741
AALAALALL	9	3.128
ALLLLLLLL	9	1.038
AAALLALAA	9	3.415
LLLLAALLL	9	1.82
LAALLLLLA	9	2.12
AALAAALLL	9	3.143
LLALLLAAL	9	2.323
LALALLLLL	9	1.649
AALLLLALA	9	2.321
LAALAALAL	9	3.219
ALLALAAAL	9	3.22
LLAALLAAL	9	2.948
LAALAAALA	9	3.792
LLALAALLL	9	2.39
ALAALALLA	9	3.045
ALLALALAL	9	2.636
AALLALLLA	9	2.588
AALLAALLL	9	2.713
LAALALAAL	9	3.085
LAALLLLAA	9	2.435
LLLAALAAL	9	2.895
LLALLLLAL	9	1.7
LALAALLLA	9	2.628
LALLALALA	9	2.566
ALAALALLL	9	2.741
LLLLLLLLL	9	0.704
LLAALALLL	9	2.446
AAAALLLLA	9	2.849
LLLAALLLA	9	2.167
ALALLLLLA	9	1.925
LALALALAA	9	2.968
ALALLAAAA	9	3.469
AAALLAALL	9	3.223
LLLALLALL	9	1.94
LLLLALLAA	9	2.119
ALLALLLLA	9	2.016
LALALLLLA	9	1.954
LLLALALLL	9	1.828
ALAAALAAA	9	4.086
AALALLLLL	9	2.037
LALALLLAA	9	2.454
LLLLLLALA	9	1.618
LLALLLLAL	9	1.7
LLLALALLL	9	1.828
LLAALLAAL	9	2.948
ALAAALAAA	9	4.086
LALLALALA	9	2.566
ALALLLLAA	9	2.321
AALLLLALA	9	2.321
LLLLLLLLL	9	0.704
LALLLLALL	9	1.7
LLLLLALLL	9	1.325
AALAAAAAL	9	4.065
LLLALALAA	9	2.515
LLLLALLLL	9	1.171
ALALLLLLA	9	1.925
LAALLLLLA	9	2.12
LLLLALLLL	9	1.171
ALALLAALA	9	3.13
AAAALLLAA	9	3.324
LAAALLAAL	9	3.277
LALLLALAL	9	2.131
ALLLLLLLL	9	1.038
LLLLLLALL	9	1.323
AAALLLLLA	9	2.407
ALLLALLAL	9	2.183
AAALAAALA	9	4.086
LLAAAAAAL	9	3.859
LALLLLALA	9	2.044
LAALLLLAL	9	2.073
LALLLLLLA	9	1.56
ALLLLAALL	9	2.181
AAALAAAAA	9	4.418
LLLLLLALL	9	1.323
LALAAALLA	9	3.224
ALLLAAAAA	9	3.445
LLLALLLAA	9	2.108
LAALLLLAA	9	2.435
AAAALALAL	9	3.489
AALLLLLAL	9	1.924
AALLLAALA	9	3.001
LLLLLLALL	9	1.323
LAALLALAL	9	2.718
LALAALLLA	9	2.628
LLALLLLAL	9	1.7
AALLLLLLL	9	1.432
ALLLALLAL	9	2.183
LLLLLLLAL	9	1.135
LLALLLLAL	9	1.7
LLLAALAAL	9	2.895
LLLLLLLAA	9	1.432
LLALLLAAL	9	2.323
AAALLLLLA	9	2.407
LLLLLLLAA	9	1.432
LAAAALLLA	9	3.045
ALAAAALLA	9	3.501
LLLALALAA	9	2.515
LALALAALL	9	2.823
LLLALLLLL	9	1.325
LAAALAAAA	9	4.111
LLLLLLLAL	9	1.135
ALAALAAAL	9	3.774
LLLLLLAAL	9	1.743
LLALLALLA	9	2.305
LLLLAALAL	9	2.186
LLLLLAALA	9	2.238
ALLALLLLA	9	2.016
ALLLLLAAA	9	2.407
LAAAAAALA	9	4.214
LLLLALALA	9	2.031
LLLALALLL	9	1.828
LALALAAAA	9	3.489
AALLLLAAA	9	2.743
LALLLLLLL	9	1.135
LAALALLLL	9	2.213
LALLLLALL	9	1.7
LLLALLAAL	9	2.402
LALLLAAAL	9	2.656
LALLALLLL	9	1.707
LLALLLALL	9	1.933
AALLLLALA	9	2.321
AALLLAAAL	9	2.932
LLAALLLLL	9	1.898
LLLALLALL	9	1.94
LLLLAALAL	9	2.186
LAALLALLL	9	2.402
ALAALALLL	9	2.741
ALLLLAAAA	9	2.849
LALLLAAAL	9	2.656
LLLAALAAL	9	2.895
AALALLALA	9	2.898
LALAALAAL	9	3.219
LAALLLALL	9	2.323
LLLLLLLLL	9	0.704
LLLLLLLLL	9	0.704
LLALAAAAL	9	3.278
LALLAALAL	9	2.729
LLLLLLLAL	9	1.135
LLLALLALL	9	1.94
ALLLALLAA	9	2.588
LALALLAAA	9	2.995
LALLLLAAA	9	2.367
AAALLLAAA	9	3.275
LALAAAALL	9	3.238
LAAAALLAA	9	3.489
AALLALLLA	9	2.588
LLLLALAAL	9	2.213
LLALLLLLL	9	1.323
LAAAALALA	9	3.574
LALALLLLL	9	1.649
LLAALALAL	9	2.823
LALALAAAL	9	3.195
LLALLLAAL	9	2.323
LAALLLLLA	9	2.12
LLLLLLLAL	9	1.135
LAALLALLL	9	2.402
LLLAALALL	9	2.39
LLLLLALLL	9	1.325
LAAAALALL	9	3.278
LLAALALAL	9	2.823
LAALLLLLL	9	1.743
LLALLALAL	9	2.272
LLAALLLLL	9	1.898
ALLALAALL	9	2.767
ALLLLLLAL	9	1.56
LAALLLLLL	9	1.743
ALLAAAAAL	9	3.723
ALAALLAAA	9	3.588
LAALALAAL	9	3.085
LLAALLLAA	9	2.607
LLAAALLAA	9	3.109
LLAAALLAA	9	3.109
AALLAALAL	9	3.131
LLLLLALLL	9	1.325
LAAAALALA	9	3.574
LALALALLA	9	2.636
ALLLLLLLL	9	1.038
ALLLLALAA	9	2.386
ALLAALALL	9	2.799
ALALAALAA	9	3.479
ALLLLALAA	9	2.386
LLALLLAAA	9	2.607
LLALAAAAA	9	3.616
ALLLLLAAL	9	2.12
ALLALLLLL	9	1.716
ALLLLLLLA	9	1.373
LALLLALAL	9	2.131
ALLALLALL	9	2.305
LLLLALLAL	9	1.707
LLALAAAAL	9	3.278
LLLLAALAL	9	2.186
LLLLLLLLL	9	0.704
ALAALAAAA	9	4.05
LLALAALLL	9	2.39
AALLAALLL	9	2.713
AALLALLLL	9	2.119
LAAALLLAA	9	2.932
LLALALLLL	9	1.734
LLAAALLLA	9	2.595
LLAALLLLL	9	1.898
LLLALLLLL	9	1.325
LLALALAAL	9	2.741
LLALALLLA	9	2.117
LLLLAAALL	9	2.321
ALLLLLLAL	9	1.56
LAALALAAA	9	3.429
AAAAALLLA	9	3.445
LALLLLALL	9	1.7
LLLALLLAL	9	1.813
LLAAALAAA	9	3.673
LLLLAALAL	9	2.186
LALLLLLLL	9	1.135
LLLALALAA	9	2.515
LLALLLAAL	9	2.323
LLAALLLAA	9	2.607
ALLALLALA	9	2.583
ALLLLAAAL	9	2.569
LAAAAALLL	9	3.305
LALLLAALL	9	2.333
LAALLLLLA	9	2.12
AALALALLL	9	2.515
LAAALALAA	9	3.537
AAAALALAA	9	3.813
AAALLLLLL	9	2.017
LLAALAAAL	9	3.445
LAAALLAAL	9	3.277
ALALAALAL	9	3.002
LLAALAAAL	9	3.445
ALALLLALA	9	2.529
LLAALALLA	9	2.767
AAAALLALL	9	3.188
LLLLLLAAL	9	1.743
LLLLLLAAL	9	1.743
AALLLLALA	9	2.321
LLLLLLLLL	9	0.704
ALAALLLLA	9	2.512
LLAAALLAA	9	3.109
LLALLLALA	9	2.238
LALLLALAL	9	2.131
LALLLLLLL	9	1.135
LLLALAAAL	9	2.858
ALLALLLAL	9	2.239
AALLLAALA	9	3.001
LLLLLLAAL	9	1.743
LALLLLLAL	9	1.451
LLLAAALLL	9	2.233
LALAALLAL	9	2.729
LLLLALLLL	9	1.171
LLAAALLLL	9	2.321
LALLLLLLL	9	1.135
LALLLLALL	9	1.7
LLLAAAAAA	9	3.593
LLAAALALA	9	3.215
AALLLAALL	9	2.607
LLLAAALAA	9	3.143
LLAALAALL	9	3.057
LLALLLLLA	9	1.65
ALAAAAAAL	9	4.214
LLLLLLLAL	9	1.135
ALALALALA	9	2.934
ALALLLLLA	9	1.925
ALAALALAL	9	3.155
LAALAALLA	9	3.329
ALALLLLLL	9	1.618
AAAALLAAA	9	3.904
LAALLLLAL	9	2.073
LAALLLAAL	9	2.68
ALLAALLLA	9	2.643
ALLLLLLLA	9	1.373
LLALLLLAL	9	1.7
ALLLLALAL	9	1.954
LLLLLLLLL	9	0.704
LALAAALLA	9	3.224
AAALLLALA	9	2.932
LLLLLLAAL	9	1.743
LLLAALALL	9	2.39
LLLLLLLAA	9	1.432
AALAALALA	9	3.479
AAALLAALL	9	3.223
LLLLLLALL	9	1.323
LLLLLLALL	9	1.323
AAAALLAAL	9	3.629
AAAAALAAL	9	4.11
LALLALAAL	9	2.545
AAALALALL	9	3.017
LAAALAALL	9	3.445
LLAAAALLA	9	3.208
ALLLALLLA	9	2.078
LAAALLALA	9	3.168
LLAALLAAA	9	3.223
LLLLALLAA	9	2.119
LLLAALAAA	9	3.199
LALALLALL	9	2.272
AALLLAALL	9	2.607
ALLLLALAA	9	2.386
LLLLLLLLL	9	0.704
LLLLLLALL	9	1.323
LLALLAAAL	9	2.871
ALLLALAAA	9	3.003
LAALLAALA	9	3.312
LLLAALLAA	9	2.713
LLAAAAALA	9	3.771
ALAALLALA	9	3.13
LAAALLLLA	9	2.569
LLAAAAAAA	9	4.138
LLLLALLLA	9	1.643
AALALLLLL	9	2.037
ALALALLLA	9	2.458
LLALLAALL	9	2.521
ALLLLALAL	9	1.954
LALLLLLAL	9	1.451
LLAALLLAL	9	2.333
LAALALALA	9	3.113
LLLLLAALA	9	2.238
ALLLALLLL	9	1.643
ALLLLLLLA	9	1.373
LALLALALA	9	2.566
ALLLLLLLL	9	1.038
LLLAALLLL	9	1.82
LLLLAAAAL	9	2.659
LLLALAALA	9	2.741
AALAALLAA	9	3.604
ALAAAAALL	9	3.771
LLLLLLLLA	9	1.038
LAAALLLLL	9	2.254
LLLALAALL	9	2.446
AALALAAAL	9	3.537
LLALALALL	9	2.338
LAALLAALL	9	2.948
LLLLALALA	9	2.031
ALLALAAAA	9	3.498
LALALLAAA	9	2.995
AAALALLLA	9	3.003
ALLLALALA	9	2.458
LLLLAALAA	9	2.662
ALLAAAAAA	9	4.049
ALLLLLLLL	9	1.038
ALLLLALLL	9	1.6
LLALAAALL	9	2.939
LLLLLAAAL	9	2.254
LLLAALLAL	9	2.361
AALAAALLA	9	3.616
LLLALAAAA	9	3.133
LLLALLLLL	9	1.325
LALAALLLA	9	2.628
ALALLLAAL	9	2.658
LALALLLAL	9	2.131
LAALLALAL	9	2.718
ALLLLAALA	9	2.512
ALALLAALL	9	2.802
AALLLALLA	9	2.558
ALLLLAALL	9	2.181
AAALLLLLA	9	2.407
ALALAAAAL	9	3.574
LAAAAALAL	9	3.62
ALALLALAL	9	2.554
LLLLAALAL	9	2.186
LAALLAALL	9	2.948
LAAAALLAA	9	3.489
LLLLLLAAL	9	1.743
ALALLLLAL	9	2.044
LLALLAAAA	9	3.188
ALALLALLA	9	2.583
AALALLAAA	9	3.415
LLLAALAAL	9	2.895
ALLLALLAL	9	2.183
LLALAAALL	9	2.939
LALLAAAAL	9	3.128
ALLLALLLL	9	1.643
LLAAAALLA	9	3.208
LLAALALLA	9	2.767
LAAALLLLL	9	2.254
LLALAALAL	9	2.705
ALLAAALLA	9	3.101
LLLALLLLL	9	1.325
LLALAALAA	9	3.128
AALLLLALL	9	1.99
AALAALLLA	9	3.083
ALAALAALA	9	3.653
LALAAAAAA	9	3.997
LAALLLLAL	9	2.073
LLLLAALLA	9	2.277
AALLAALAL	9	3.131
ALLALLALL	9	2.305
ALAALLLAL	9	2.715
LAAALALAA	9	3.537
LALAALALA	9	3.002
LLALLALLA	9	2.305
LLLLLALLA	9	1.716
LLLALLALA	9	2.215
ALALALLAA	9	2.946
LLAALALLL	9	2.446
LLLLLLLLL	9	0.704
LAAAALLAL	9	3.128
ALLAALAAL	9	3.329
LALLAALLL	9	2.361
LALLALLAA	9	2.614
LALALLLAL	9	2.131
LALLLLLAL	9	1.451
LALAAALLL	9	2.754
LLLLLLLLA	9	1.038
AALAALLLA	9	3.083
LAALLLLLA	9	2.12
LLAALAAAA	9	3.731
AAALALAAA	9	3.789
ALALALLAL	9	2.566
ALALLAALL	9	2.802
AALLLLLLA	9	1.906
LLLALLLLL	9	1.325
LLLLLALAA	9	2.037
LLLAAALAL	9	2.754
LLAALAALL	9	3.057
LLLAALLLA	9	2.167
AALALAALL	9	3.114
AALAAALLA	9	3.616
LLALALLAA	9	2.481
LLLALLAAA	9	2.68
AAALAAAAA	9	4.418
LALALAAAL	9	3.195
LAAAALLLL	9	2.659
AAALLLLAA	9	2.743
LAALLLALL	9	2.323
LALALAAAL	9	3.195
LLLLALLAA	9	2.119
LALLLALLL	9	1.813
LLAALLLLA	9	2.181
AAAALLAAA	9	3.904
AALLALLLA	9	2.588
AAALLLLLA	9	2.407
LALLLAAAL	9	2.656
AAALLLLAA	9	2.743
LLLAAAAAA	9	3.593
AALAAALLL	9	3.143
LAALLLLLL	9	1.743
LAALLLALA	9	2.658
AAALLLLLA	9	2.407
LLALAAALL	9	2.939
LLLLAALAA	9	2.662
ALLLLLLAL	9	1.56
LLALLLLLL	9	1.323
LAAALAALL	9	3.445
AALLLAALL	9	2.607
LLLLAAALA	9	2.71
LLALAAAAA	9	3.616
AALALALAA	9	3.376
LAAALALAL	9	3.195
LALAALLLA	9	2.628
AAALLLLLA	9	2.407
LLLLAAALL	9	2.321
LAAALALAA	9	3.537
ALLLAALLA	9	2.643
LLALAALLA	9	2.799
LLLLLLLLL	9	0.704
AALALALLL	9	2.515
LAALAAALL	9	3.395
AALLLAAAL	9	2.932
LAALAAAAL	9	3.712
ALLLLALLL	9	1.6
LLLLLLLLA	9	1.038
LLLLLLAAL	9	1.743
LALLAALLL	9	2.361
AALLALLAL	9	2.614
LLLALLLLL	9	1.325
ALLLAALLL	9	2.167
LLLLLLALL	9	1.323
LALALLLLL	9	1.649
LLLALLAAL	9	2.402
LALAAALLL	9	2.754
LLALALALL	9	2.338
ALLLLALAL	9	1.954
LLLLLALAA	9	2.037
LLALLLALL	9	1.933
LLAALALLL	9	2.446
ALALALLLL	9	2.031
AALALALLL	9	2.515
LLLLAAALA	9	2.71
LALLLALLA	9	2.239
LLLALLLLA	9	1.6
LALLLALAA	9	2.575
ALLALLALA	9	2.583
AALLLALLL	9	2.108
ALAAALLLA	9	3.022
LLLLALLAL	9	1.707
ALALAALLA	9	3.11
ALALLLAAA	9	2.932
LLLLALLAA	9	2.119
ALLLLLALL	9	1.65
LLLLALALL	9	1.734
LLALAAALL	9	2.939
LLAALLLAA	9	2.607
LLALLLALA	9	2.238
AAAALAALL	9	3.731
LAAAAAALL	9	3.859
LALAALLAL	9	2.729
LALLLAAAL	9	2.656
LLALLALAL	9	2.272
ALLLAALAA	9	3.083
AAAAAAALL	9	4.138
ALLLALLLL	9	1.643
ALLALLAAL	9	2.798
LAALLLLLL	9	1.743
ALLAALLLA	9	2.643
LLLALAAAL	9	2.858
ALAALAALL	9	3.361
LALLLLAAL	9	2.073
LLAAALAAL	9	3.395
ALALLALAL	9	2.554
LALLLAALL	9	2.333
LAALALLLL	9	2.213
LALLLALAL	9	2.131
LAALLLALA	9	2.658
LALLLLALL	9	1.7
ALAALALLL	9	2.741
ALLALLAAL	9	2.798
LLAAAAAAA	9	4.138
ALALALLAL	9	2.566
LLLLLLLLL	9	0.704
LAALAALAA	9	3.671
ALLAAAAAA	9	4.049
ALAAALLLL	9	2.71
AAAAALLAA	9	3.964
LAALLAAAL	9	3.277
ALLLLALLL	9	1.6
AALLLAALA	9	3.001
LLLALAAAL	9	2.858
LLAAAALAL	9	3.238
LAALAAAAL	9	3.712
LLLAAALLA	9	2.677
LALLALAAA	9	2.972
LALLLLAAL	9	2.073
LAAAAAALL	9	3.859
LAALLLLLA	9	2.12
ALAALAAAL	9	3.774
LLLLALLAL	9	1.707
AALAALALL	9	3.128
LLLLLALLA	9	1.716
LALLLLALL	9	1.7
AAAAALAAL	9	4.11
LLLAAALLL	9	2.233
LAALLAALA	9	3.312
LALLLALAL	9	2.131
AAALLALAL	9	2.995
ALLLLAALL	9	2.181
LAALAALLL	9	2.895
LLAALALLA	9	2.767
AAAAAAALL	9	4.138
LLAALALAL	9	2.823
LLLLAAALL	9	2.321
LLLALALLL	9	1.828
ALLLLALAL	9	1.954
AALLLLLAL	9	1.924
ALALALLLL	9	2.031
ALALAALLA	9	3.11
AAALLAALL	9	3.223
LAALALLAA	9	3.019
LLLLLAALL	9	1.898
AAAALLLLA	9	2.849
ALLLLLAAA	9	2.407
LLLLLALLA	9	1.716
ALLALAALL	9	2.767
ALAALALLL	9	2.741
LLLALLLLL	9	1.325
AAALALAAA	9	3.789
ALLLLALLA	9	2.016
LLLLLALAL	9	1.649
LLAALLALL	9	2.521
LLLLAAALA	9	2.71
LAAAALALL	9	3.278
ALLLLAALL	9	2.181
AALLAAALL	9	3.109
ALLLLAALA	9	2.512
AAALLALLA	9	3.089
LAALLAAAA	9	3.629
LAAALLALL	9	2.871
ALLLLAALA	9	2.512
LLALALALA	9	2.65
AALLALAAL	9	3.019
LLLLLLLAL	9	1.135
LLALAALLL	9	2.39
ALLALALAA	9	2.952
LLLAALALL	9	2.39
LAAAAALLL	9	3.305
LLAAALALA	9	3.215
LALALLLLL	9	1.649
LALLLLAAA	9	2.367
LLLLALLLL	9	1.171
LLLAAAALL	9	2.855
ALALALALL	9	2.65
LLLALLLLL	9	1.325
AALLLLLAL	9	1.924
LALLLLLLA	9	1.56
LLLLLALAL	9	1.649
ALALLLLLA	9	1.925
LLAALLLLL	9	1.898
LLLLALLLL	9	1.171
LLLLLAALL	9	1.898
LLLAAALLL	9	2.233
ALAAALLLL	9	2.71
LLLALLLAL	9	1.813
LLLALAAAA	9	3.133
ALLAAALLL	9	2.677
AALLLLAAA	9	2.743
LALALLLLA	9	1.954
AALLLAAAL	9	2.932
AALAALAAL	9	3.671
LLAALAALL	9	3.057
LLLLALALA	9	2.031
LALALLALL	9	2.272
LLLALALLL	9	1.828
LLALALALL	9	2.338
LLLLLLLAL	9	1.135
ALLLLAAAL	9	2.569
LLALAALLA	9	2.799
ALALALLLL	9	2.031
LLAAALLAL	9	2.807
LLLALLALL	9	1.94
LLALLLLAA	9	1.99
ALLLLAAAL	9	2.569
ALALLLLLL	9	1.618
LLLLALAAL	9	2.213
LLALALLAA	9	2.481
LLLAALAAA	9	3.199
ALALLLLAL	9	2.044
ALLAALALL	9	2.799
LAAALLAAL	9	3.277
LLLALLAAL	9	2.402
LLALLLALA	9	2.238
AAALALLLL	9	2.529
AALLALLLL	9	2.119
LALALAAAL	9	3.195
LALLALLAL	9	2.152
ALLAALLLA	9	2.643
LLALLALAA	9	2.621
LLLLAALLA	9	2.277
LLALALAAA	9	3.017
LALLLALAA	9	2.575
LAAALLALL	9	2.871
AAALALALL	9	3.017
LLAALLLAL	9	2.333
ALLLALLLL	9	1.643
AAALAAAAA	9	4.418
AAAALALLA	9	3.498
AALALAALL	9	3.114
ALAALALLL	9	2.741
LLAALLLLA	9	2.181
LLAALALLA	9	2.767
ALALAALAL	9	3.002
ALALLALLA	9	2.583
LLALALAAA	9	3.017
LLLALLALL	9	1.94
LALAALLAA	9	3.131
ALAAAAAAL	9	4.214
ALAALLLAL	9	2.715
LALLALAAA	9	2.972
LLALLLLAL	9	1.7
LLALLLALL	9	1.933
AAALLLALA	9	2.932
ALAALLLLA	9	2.512
LAALALLLL	9	2.213
ALAAALLAA	9	3.57
LLLLAALAA	9	2.662
LLLLLLAAA	9	2.017
LLLLALAAL	9	2.213
ALALLLALL	9	2.238
LLALALLLL	9	1.734
AAALALLLL	9	2.529
LLALLLALL	9	1.933
AALLAALLA	9	3.188
LLALALAAA	9	3.017
ALALALALA	9	2.934
AAALALAAA	9	3.789
ALLLLLALL	9	1.65
LLLLAAAAL	9	2.659
LLALLLALL	9	1.933
LAALLALLL	9	2.402
ALLALLLAA	9	2.558
ALLALLAAA	9	3.089
LLLLLLALL	9	1.323
AAALLAALL	9	3.223
LAALLALLA	9	2.798
ALLLLLLAA	9	1.906
LALALLLLA	9	1.954
AALLLLAAA	9	2.743
LLLLAALLL	9	1.82
LALALLALA	9	2.554
LALALLLLL	9	1.649
ALALAALLL	9	2.672
ALLLLAALA	9	2.512
AALLALLLA	9	2.588
ALLALAALA	9	3.045
LLLLALLLA	9	1.643
LLLLLAALA	9	2.238
LLLLLALLA	9	1.716
AALLALALL	9	2.481
LAALLLLAL	9	2.073
AALLAALAL	9	3.131
LAALALLAA	9	3.019
ALALAALLL	9	2.672
LLLLAAAAL	9	2.659
ALAAAAALA	9	4.058
LLALLLLLL	9	1.323
ALALALLLL	9	2.031
AAALLLLAL	9	2.367
LALAALLLA	9	2.628
LLAALAALL	9	3.057
LLLLAALAA	9	2.662
LAAAAALLL	9	3.305
LLLAAALAL	9	2.754
LLLALLAAA	9	2.68
AAALALAAA	9	3.789
LLALAALLA	9	2.799
LALAALLLL	9	2.186
LLLLLLALL	9	1.323
ALLAALALL	9	2.799
LLALLLLLA	9	1.65
ALLALLLLA	9	2.016
LAALAAALL	9	3.395
AAALLLLAA	9	2.743
LLLLLLLLA	9	1.038
LLAAAALLA	9	3.208
LALLALAAA	9	2.972
LALLLAALA	9	2.715
LLALLLLLL	9	1.323
LALALLLLA	9	1.954
ALLLALLLA	9	2.078
LALLLLLLA	9	1.56
ALLLLLLAA	9	1.906
LAAALALLL	9	2.858
LLALLLALL	9	1.933
LLLLLLLLL	9	0.704
LAAAALLLL	9	2.659
LLLLALAAL	9	2.213
LALAALAAL	9	3.219
LLALLAALL	9	2.521
LLALALAAL	9	2.741
AAAALLLLL	9	2.565
LLALALAAA	9	3.017
ALLAAALLA	9	3.101
ALLLLAALA	9	2.512
AALLAAAAA	9	3.964
AALLAALLL	9	2.713
LALALLALA	9	2.554
LLLALLLLL	9	1.325
LLLLLALAL	9	1.649
ALALLLLLL	9	1.618
LLLALALAA	9	2.515
LLLALLLLA	9	1.6
LLLLLLALA	9	1.618
LLALLAALL	9	2.521
AAAAAALLA	9	4.049
ALLAALLLL	9	2.277
LLLAALLAL	9	2.361
ALLLLAALA	9	2.512
ALAAAALAA	9	3.976
AALLLAAAA	9	3.324
AALLALALL	9	2.481
AALLAALAL	9	3.131
LLLALALLL	9	1.828
LALLAAAAL	9	3.128
LLLAAALLL	9	2.233
ALLALAAAA	9	3.498
AALLLLLAL	9	1.924
LAAALLAAL	9	3.277
LLALLLALL	9	1.933
AAAALLLLL	9	2.565
LLLALLALL	9	1.94
LAAAALAAA	9	3.988
LLALLLLLL	9	1.323
ALALLLLAA	9	2.321
LALLLLLLA	9	1.56
LLLLLAALA	9	2.238
ALLLLLAAA	9	2.407
AAAALLALL	9	3.188
LLLAALLLL	9	1.82
ALALAAALA	9	3.576
LLALLALAL	9	2.272
LAAALLLLA	9	2.569
ALLALLAAA	9	3.089
AALAALALA	9	3.479
LALALLLLA	9	1.954
LAALLLLAA	9	2.435
LLAAALLLL	9	2.321
AALLLLAAL	9	2.435
LAALAALLL	9	2.895
LLAALALLL	9	2.446
AALLALLLL	9	2.119
ALLAAALLA	9	3.101
ALLLLLAAL	9	2.12
ALAAALLAL	9	3.239
LLLLLALLL	9	1.325
LAAALLAAL	9	3.277
LALAALLLL	9	2.186
LLAAALLLL	9	2.321
ALAAALLLA	9	3.022
LALLLAALL	9	2.333
LALLALAAL	9	2.545
LLALALLLL	9	1.734
AAALLLALA	9	2.932
LLALAALLL	9	2.39
ALLLLAALL	9	2.181
LLLAAALLA	9	2.677
LLLLLLAAL	9	1.743
ALALAALLL	9	2.672
LALLALLAL	9	2.152
LLLALLLLLA	10	0.798
LALALLLLLA	10	1.121
ALLALALAAL	10	2.249
LLALLLALAA	10	1.8
ALALLAALLA	10	2.338
ALAAALLALA	10	2.743
LAALAAALAA	10	3.363
LLLALLALLL	10	1.066
LLLLLAALLA	10	1.45
ALAALLALLL	10	1.964
LLALLALLLL	10	0.959
AALAALLALA	10	2.711
LLLLALALAL	10	1.257
LAALAALLLL	10	1.928
LALALAALLL	10	1.895
ALLLLLLLLA	10	0.525
ALLALALLLL	10	1.266
ALLLAAAALL	10	2.334
LLALALLAAA	10	2.052
ALLALLLLLL	10	0.859
LAALLLLLLL	10	0.738
ALALAALLLA	10	2.163
LLLALLALLL	10	1.066
LLLALLLALA	10	1.333
AALAAAAAAL	10	3.775
LLLLLALALL	10	0.752
AALLLLLLAL	10	1.097
LALLLLLLAL	10	0.69
LLALLAAALL	10	1.993
ALLLAALLAA	10	2.197
ALLLLALLAA	10	1.58
LLAALLALAA	10	2.346
LAAAAAAAAA	10	4.126
LLLLLALLAL	10	0.829
LLLALLAAAA	10	2.279
LLAAALLLAA	10	2.089
LLALALALAL	10	1.74
AAALLLLAAA	10	2.307
LLAAAALALL	10	2.397
AALLLAAAAA	10	2.945
ALLLALAAAA	10	2.61
LALLALLAAA	10	2.187
LAALLLLALL	10	1.133
LLALALLAAL	10	1.765
ALALAAALLL	10	2.279
LLALLLLAAL	10	1.133
AALLLLLALA	10	1.449
LLLLLLAAAL	10	1.271
LLLLLAALLA	10	1.45
AAAAALLLLL	10	2.197
LALLLLLALA	10	0.983
ALALLALALL	10	1.649
ALALLAAALA	10	2.743
ALLALLLLLA	10	1.183
ALAALLLLLA	10	1.698
LALLLALALA	10	1.665
LAALALALAL	10	2.205
ALALLALLLA	10	1.71
LLALLLAAAL	10	1.783
LALALLLLLA	10	1.121
LLLAALLLLA	10	1.28
LLLLAALLLL	10	0.907
LALALLALLA	10	1.786
LALLALALAA	10	2.127
AALLLAAALA	10	2.514
ALAALALAAA	10	2.985
AAAALALALL	10	2.615
LALLAAALAL	10	2.396
ALLALLLAAA	10	2.121
ALLLALAALL	10	1.927
LLLAALLALA	10	1.876
ALLALLLALL	10	1.454
ALLAAAALLA	10	2.728
AALLLLALAL	10	1.481
ALAAALLALA	10	2.743
ALLLLALLAL	10	1.174
ALALALLLLL	10	1.196
LLLLLLAALA	10	1.322
LLALLALAAL	10	1.727
LLAAALALAL	10	2.356
LLLALAAAAL	10	2.358
ALALAALLLA	10	2.163
ALLAAAALLL	10	2.387
LLALLALAAL	10	1.727
AALAALAAAL	10	3.336
LALLLALLLA	10	1.314
ALLLALLLLA	10	1.111
LLLLLALALL	10	0.752
ALLAALAAAA	10	3.247
ALALLLLLAL	10	0.983
LALAALLLLL	10	1.359
ALLLLLALAA	10	1.496
LLLLALAALL	10	1.47
LALAALAALA	10	2.767
ALALAAALAL	10	2.689
ALLLLAAAAL	10	2.116
AALLLALALA	10	1.983
AAALALAALL	10	2.674
AALALALALL	10	2.21
LLLAAAAAAL	10	2.902
AAAALLLLLL	10	1.633
AAALLLLLLA	10	1.489
LLLLLLLAAA	10	1.013
LALLLLLLLL	10	0.157
LLAAALLALL	10	1.993
LLLAALLALA	10	1.876
ALLLLLALLL	10	0.798
LAAAAALALA	10	3.128
ALLAAALALA	10	2.748
LLLLLALAAL	10	1.236
AALAALLLLA	10	2.109
LLAAALAALL	10	2.585
LAALALLLAL	10	1.77
LLAALLALLL	10	1.607
LALLAAALAL	10	2.396
LLALALALLL	10	1.416
LAAALAALAL	10	2.86
LALALLAAAA	10	2.589
AALLALALLL	10	1.694
LLALAALAAL	10	2.314
LLLALLLLLA	10	0.798
ALALLLLLLA	10	1.096
LALLAALLLL	10	1.446
LLALLALAAA	10	2.2
LLLALLLLAL	10	0.77
LALALAALLA	10	2.356
LLALALLLLA	10	1.21
LLAALALLAA	10	2.296
LLLAALAALA	10	2.45
ALALALLLLL	10	1.196
LLAAALLALA	10	2.311
LLALALLLLL	10	0.752
LAALAAALAA	10	3.363
AAAALLLAAA	10	2.869
LAALAAALLL	10	2.442
LLLLAALLLL	10	0.907
LLALLAAAAL	10	2.333
LAALALLALL	10	1.727
LLALLALLLL	10	0.959
LLLLLLLLLA	10	0.198
AAAAAAALLL	10	3.198
AALAALAALL	10	2.926
AAALLLLLAA	10	1.931
LLLALAAALA	10	2.435
AAALLLLLLA	10	1.489
LLALAALLLA	10	1.881
LLALLLALAL	10	1.338
LALLAAALLL	10	1.881
AALAALALLL	10	2.32
AAALAALLLA	10	2.678
LALAAALAAA	10	3.216
LLAALAAAAA	10	3.331
ALLLALLALA	10	1.71
AAALALALLA	10	2.527
LLALLLLAAL	10	1.133
LLALLALLAA	10	1.851
ALALALLALA	10	2.086
ALALLAALAL	10	2.235
ALLLLLLLLA	10	0.525
ALALALLLAA	10	1.983
LLALAALALL	10	1.774
LAAAALLAAL	10	2.761
LAAAALLAAA	10	3.038
ALALLLLLLA	10	1.096
LALLALLALL	10	1.379
LAALALALLL	10	1.776
LLAALAALAL	10	2.464
LLLALLLAAL	10	1.371
AALLALALAA	10	2.496
LALLLLALAL	10	1.142
LAAAALAAAL	10	3.244
ALALLLLALA	10	1.568
LLLLAAAAAL	10	2.313
LAALAALALA	10	2.734
ALALLALALA	10	2.086
ALLLALAAAL	10	2.335
LAAALLLLLL	10	1.271
LALALLAALL	10	1.919
ALLLAAAAAL	10	2.779
ALLAAALLLL	10	1.868
ALLLLLLLAL	10	0.62
LLLALLALLL	10	1.066
LLLLALLALA	10	1.235
LLLALALLAL	10	1.218
ALLALLLALA	10	1.758
LLLLLLLALL	10	0.345
LLLALLLLLL	10	0.432
ALALAAALAL	10	2.689
LALALLALLA	10	1.786
LLAALLLLLL	10	0.947
ALLALALLLL	10	1.266
LLALLLALAA	10	1.8
AALLAAALLL	10	2.222
ALLAAAAALL	10	2.981
AALAALLAAA	10	3.163
LLALLALLLA	10	1.436
ALLLLLLAAA	10	1.489
AALALLAALL	10	2.346
LLAAAALLAA	10	2.742
LLALLLLALA	10	1.221
ALALLLLLLA	10	1.096
ALALAALLLL	10	1.719
ALLLLLLLAL	10	0.62
AALLLLAAAA	10	2.35
ALALLALLAL	10	1.665
ALLAALLLLL	10	1.45
LLALLLLALL	10	0.817
LLLALLLAAL	10	1.371
AAAAALLLAA	10	2.945
LAAAAAALAL	10	3.302
LLLLLLLLAA	10	0.582
LALALAALLL	10	1.895
ALLALLALAL	10	1.786
LLAAALLLLA	10	1.777
AALLALLLAL	10	1.795
LALLLLLLAL	10	0.69
ALAAALAAAL	10	3.36
AAALALAAAL	10	3.097
AAALALLLLA	10	1.987
ALAAAAALAA	10	3.617
LLALALALLA	10	1.856
LLLLALALAL	10	1.257
LALLLALLAL	10	1.363
LLLLAALLAA	10	1.835
ALLLLLLLLL	10	0.198
LLAAALLLLL	10	1.41
LALLLLLLLL	10	0.157
AAALAALLAL	10	2.794
ALAALAALLA	10	2.882
LLLLAALALL	10	1.412
LALLLALALL	10	1.233
LAALLAAALA	10	2.841
LLLLAAALAL	10	1.859
LALLLALAAL	10	1.77
LLLALALALL	10	1.416
LALLAALLAL	10	1.984
ALLLLAAAAA	10	2.48
LALLLLLLAL	10	0.69
ALLAAAALAL	10	2.767
LALLAALLAL	10	1.984
ALLAAAALAL	10	2.767
AAALLALLAL	10	2.187
LLALLLAAAL	10	1.783
ALLALALLLL	10	1.266
AALLLLAAAL	10	2.074
LLLLALALLA	10	1.266
LLLALALAAL	10	1.776
LLAALLALLA	10	2.025
LLAALLLLAL	10	1.257
LLALLALLLA	10	1.436
LLLLLAAAAA	10	2.197
LAAAALALAL	10	2.668
ALAALLALLL	10	1.964
LALLAAALLL	10	1.881
LAALALLLAL	10	1.77
LALALLLLAL	10	1.142
LLLAAAALLL	10	1.977
LALAALALLL	10	1.867
AAALALLAAL	10	2.69
AAALLLLAAA	10	2.307
LALLLALLLL	10	0.856
ALAAALLLLL	10	1.845
AAAAAALLLA	10	3.064
AAAAALLLLL	10	2.197
LLLALALLLL	10	0.884
LLLLAAALLA	10	1.868
LAAAAALALL	10	2.752
LLLLLAAALL	10	1.41
LLLLALALLA	10	1.266
LLLLALLLAL	10	0.856
LALLLLLAAL	10	1.18
LAALAALLLL	10	1.928
ALLALLLLLA	10	1.183
AAAALAAALL	10	3.255
LLALALLLLL	10	0.752
ALAAALLALL	10	2.446
LLLALALALL	10	1.416
ALLAALALAA	10	2.646
LLLALAALAL	10	1.867
LALALALLLL	10	1.257
LLAAAALLLL	10	1.872
AALLAALLAA	10	2.735
LALLLLALAA	10	1.617
LLLLALALAA	10	1.607
ALALLALALL	10	1.649
ALLLLLALLA	10	1.183
AAAALLAAAA	10	3.485
LLALALLALL	10	1.335
LLLALLALAA	10	1.769
LLLLAALLAL	10	1.446
LLLLAALLLA	10	1.322
AAAALLALAL	10	2.589
ALLALALALA	10	2.167
LLLLALALLA	10	1.266
LLLLALLALA	10	1.235
LLLLLALLAL	10	0.829
LALAAAAALL	10	2.866
ALLALLALLA	10	1.817
LALLLAALLA	10	1.875
ALAAALAALA	10	3.336
ALLLLLLAAL	10	1.215
AAAALLALLA	10	2.687
LLAAAAALLL	10	2.536
LLLLLAAALL	10	1.41
ALLALLLAAA	10	2.121
LLLLAAAAAL	10	2.313
AALLLLAAAL	10	2.074
LLALLLALLL	10	1.008
ALALLAALLA	10	2.338
AAAAAALLLL	10	2.663
LAALALLALL	10	1.727
ALLAAAALAL	10	2.767
LLALLLLLLA	10	0.802
AALLLALAAL	10	2.174
ALALLAAALA	10	2.743
ALAAAALALL	10	2.849
ALAALALLAL	10	2.104
LLAAAAALLL	10	2.536
LALALLALAA	10	2.108
AALALLLALA	10	2.089
AALALAALAA	10	3.007
LLLLALALLL	10	0.884
ALLAALAAAL	10	2.962
ALLAAALLLA	10	2.142
ALLLLALALL	10	1.21
LAALLAALLL	10	2
ALAALALALL	10	2.303
ALLALLLAAA	10	2.121
ALLLAALLAL	10	1.852
AAAALALLLA	10	2.61
ALLLAALAAL	10	2.376
ALALLALLAA	10	2.13
LLLLLLLLAL	10	0.157
ALLLLALAAL	10	1.677
ALAALLALAL	10	2.275
AALALAAALA	10	3.107
LAAAALLLAL	10	2.195
ALLALLLLAA	10	1.521
AAAAALLLLL	10	2.197
ALAALLALLL	10	1.964
LAALAALLLL	10	1.928
ALLLLLLLAA	10	0.908
LLAAALALAA	10	2.754
AAAALLLLAA	10	2.35
AAAALLALAA	10	3.007
LLLLLAAAAA	10	2.197
LAALALLLAA	10	2.174
ALALLALLAL	10	1.665
LLLLALLLLA	10	0.64
ALAALLLLAL	10	1.647
AALALALLLA	10	2.008
LLLALAAALA	10	2.435
LALALLAAAL	10	2.257
LAAAALALLL	10	2.358
AALALAALLA	10	2.646
LLALLLAAAL	10	1.783
AALLALAAAL	10	2.748
LLALLAAALA	10	2.446
LALLLLLALL	10	0.698
LAALLLLLLA	10	1.215
AALLLLLLLL	10	0.582
LLLLALALAA	10	1.607
LALALAAALA	10	2.767
AALLALLALL	10	1.851
ALALLLLLAL	10	0.983
ALLLAAALLL	10	1.728
LLALLALLLL	10	0.959
ALALLLALAL	10	1.647
AALALLAAAL	10	2.709
LLLALLLLLL	10	0.432
LLALLLLLLL	10	0.345
LLLALLLLLL	10	0.432
LLLALLLALA	10	1.333
ALLLLLLLAL	10	0.62
AAALAALLLL	10	2.259
LAALAALALL	10	2.314
LLALLALLLA	10	1.436
ALALLLALLL	10	1.333
ALLALLAAAL	10	2.372
LLLLLLLLAL	10	0.157
AAALLALLAL	10	2.187
ALAALLLALA	10	2.223
AAAAALLLLA	10	2.48
ALALALLALL	10	1.803
ALLAALALLL	10	1.983
AAAAALALAA	10	3.419
LAALALAAAL	10	2.627
LLALLALLLL	10	0.959
LLLLLALALL	10	0.752
LLAALLALLL	10	1.607
AALLALLLLA	10	1.58
ALLLALALLL	10	1.324
AALAAALAAL	10	3.363
ALLLALLLLL	10	0.836
LLLLALAALL	10	1.47
LALLAALAAA	10	2.794
AALAAAALAA	10	3.537
LLLAALAALA	10	2.45
AAAAALLALA	10	3.084
LLLLAALLLL	10	0.907
LAALLAALAA	10	2.886
LAALLLLALL	10	1.133
ALLLLAALAL	10	1.633
AAAAALALLL	10	2.747
AALLLLLAAL	10	1.642
ALLLALAALL	10	1.927
ALALALLLAA	10	1.983
LLALLLAALL	10	1.472
ALAALALAAA	10	2.985
LLAAAAALLA	10	2.981
AALALLAALL	10	2.346
LALLALALLL	10	1.218
ALAAALLAAA	10	3.12
LALLLLLLLL	10	0.157
ALLLLLLLLL	10	0.198
LLLLALLLLL	10	0.36
ALAALLAAAA	10	3.173
LALALLALAA	10	2.108
AALLAALLAA	10	2.735
LLALLAALLA	10	2.056
ALLAALLAAL	10	2.476
AALLLAAALA	10	2.514
LLLALALLLL	10	0.884
ALALALLLLL	10	1.196
AALALLLLLA	10	1.496
LLLLAAAAAA	10	2.663
LLLALLAAAA	10	2.279
LALLLLALLL	10	0.77
LLLLALAALA	10	1.785
AALLLALLLA	10	1.606
ALLLLALALA	10	1.503
ALLLLLLLAL	10	0.62
ALLLLLLAAA	10	1.489
LAAAALLLLA	10	2.116
AAAAALALLL	10	2.747
AALAAAAALL	10	3.334
ALLALLLLAL	10	1.23
LLALALAALA	10	2.303
AALALALLLL	10	1.607
LAALLLALLA	10	1.836
LAALAALLLL	10	1.928
LLLALALLAL	10	1.218
LLLALAALLL	10	1.549
LAAALALLLL	10	1.86
LAALALLAAL	10	2.242
LLLLALALLA	10	1.266
ALLALALLAA	10	1.968
LLALALLALA	10	1.649
AAALALALLL	10	2.085
LALALAALLL	10	1.895
LLLLALAALL	10	1.47
LLLLLALALL	10	0.752
ALAAAAAAAA	10	4.085
ALAALAALLL	10	2.45
LALALLLLAL	10	1.142
LALLLALLLL	10	0.856
LALALLLLLA	10	1.121
LAALLAALLL	10	2
AAAALLLLAA	10	2.35
AALLAAALAL	10	2.763
LLALLAAAAL	10	2.333
LALLLAAALL	10	1.763
LLLLAALAAA	10	2.259
LALLALALLL	10	1.218
LAAALALALA	10	2.708
LLAALLLLAL	10	1.257
ALAALLLALA	10	2.223
AALLAAAALL	10	2.742
LLALALLLLL	10	0.752
AAAAALAALL	10	3.331
LALALAALAA	10	2.734
AALLAALAAL	10	2.868
LLLLALLALA	10	1.235
AALALLLLLL	10	1.194
LLLALLLALA	10	1.333
ALAALLALAL	10	2.275
LLALAAALAA	10	2.877
LALLLALALA	10	1.665
AALLALALLA	10	1.968
LLAALAALAA	10	2.926
LLAALAAALL	10	2.585
LAAALLLALL	10	1.783
LAALLALLLL	10	1.417
LALAAALAAL	10	2.905
LLLLLLAAAA	10	1.633
LALLLLLLAA	10	1.097
LLLALALAAA	10	2.085
AAAALLLALA	10	2.533
LLLLALLLLL	10	0.36
ALLLALALAA	10	2.008
LALLLLALLL	10	0.77
LLLAAALLLA	10	1.728
ALLLAALAAA	10	2.678
AAALLLLALL	10	1.548
AALAALAALL	10	2.926
ALLLALALLA	10	1.635
LLALLALAAL	10	1.727
LLLLLLALLL	10	0.432
LLALLLLLLL	10	0.345
LALALLLALA	10	1.647
LLAALLLLLA	10	1.36
LALAALLLAL	10	1.839
ALLLALLAAL	10	1.89
LALLLALLLL	10	0.856
ALLAALLAAA	10	2.75
LALAALLLAL	10	1.839
LLALLLALLL	10	1.008
LLLLLAALLL	10	0.982
LLAALLLALL	10	1.472
LAALLAAALL	10	2.37
LLALALLALL	10	1.335
LLLAALAALA	10	2.45
LLAAAAALAL	10	2.866
LAALAAAALL	10	2.792
ALLLALLLLL	10	0.836
LLALALALLL	10	1.416
ALALLLAALL	10	1.841
LLLALALALA	10	1.774
ALAALALALA	10	2.674
LLLLALLLLL	10	0.36
LAALLLLAAA	10	1.991
ALAALLLLAL	10	1.647
LLLLALALLA	10	1.266
AALLAAAALL	10	2.742
ALALALLALL	10	1.803
ALAALALALL	10	2.303
LAAALLLALL	10	1.783
LLLLLALALA	10	1.196
ALLLLAALAL	10	1.633
ALLLAALLAA	10	2.197
LLALLAALLA	10	2.056
LLAALALLLA	10	1.927
LALLLLAALL	10	1.257
LLLLALLLAL	10	0.856
LLLLALLALA	10	1.235
AALALALLLA	10	2.008
AALLLALLLL	10	1.178
LLLALLLLLL	10	0.432
LLLAAAAAAA	10	3.198
LLLALALAAL	10	1.776
LLALLLALAA	10	1.8
ALAALLLLLL	10	1.322
LAAALLLLLL	10	1.271
ALALALALLA	10	2.167
LAALLALALA	10	2.239
LLALALALLA	10	1.856
AALLLLLLLL	10	0.582
LLALALLLLL	10	0.752
AAALLALAAA	10	2.992
LAALAALLLA	10	2.376
LALALLALAL	10	1.69
ALAAAALALA	10	3.148
LLLLLAAAAA	10	2.197
LALAALALAA	10	2.531
LLAALLLLLA	10	1.36
ALLLALLALL	10	1.436
LALLLLLLAL	10	0.69
AALLLLALAL	10	1.481
AAALLLALLA	10	2.121
LLLALLLALL	10	1.008
LLALAALALA	10	2.23
ALLAALLLAA	10	2.149
ALLALLAALA	10	2.358
LLLLALLLAA	10	1.178
LLLLLAALAL	10	1.359
LLLLLLLLLL	10	-0.226
ALAAAALAAA	10	3.542
AAAAALLAAA	10	3.512
LAALLAALLA	10	2.476
ALLAAAAALA	10	3.287
LALALALAAL	10	2.205
AAALAAALAL	10	3.216
ALAAAALALL	10	2.849
LLALALALAA	10	2.21
LLLLLLAALL	10	0.947
ALLALLAALL	10	2.025
LLLAALAALA	10	2.45
LLLLLLLALL	10	0.345
LLLLLLLLAL	10	0.157
LLLLLLLLAA	10	0.582
AALALLAAAL	10	2.709
ALALLLAAAA	10	2.533
AALLALLAAL	10	2.339
ALAALLALLA	10	2.358
LAAAALALLA	10	2.776
LLLLLAAAAA	10	2.197
LAALLALLAA	10	2.339
LALLAAALLL	10	1.881
ALLLALALLL	10	1.324
LALAAALALL	10	2.404
ALALAALLLA	10	2.163
LAALLALLLA	10	1.89
AAAALLLALA	10	2.533
LLAALLLALL	10	1.472
LALALLLLAL	10	1.142
AALLALLLLL	10	1.279
LLALAAALLL	10	1.997
ALLALLLALA	10	1.758
LLLALLLLAL	10	0.77
LLLLAAAAAL	10	2.313
LLLLLLAAAL	10	1.271
LALALALALA	10	2.104
LALLLALALL	10	1.233
ALALALLALL	10	1.803
LALLLLAALL	10	1.257
LLLLLLLLLA	10	0.198
AALLALAAAL	10	2.748
LLLALAAAAL	10	2.358
ALALLAALLL	10	1.876
LALAAALLAA	10	2.763
LAAALALALL	10	2.253
LLLALLALLL	10	1.066
ALALLLALAL	10	1.647
ALAALALLAL	10	2.104
AALLLLLLAA	10	1.441
LALALALLLL	10	1.257
LLAALALLAA	10	2.296
AAALALLLLL	10	1.635
LLAALALLLA	10	1.927
LAAALLLALL	10	1.783
LAAAAAAAAA	10	4.126
LAAAALLALL	10	2.333
LLALLLLLAA	10	1.175
ALLAALALAA	10	2.646
LALAAALLAA	10	2.763
AAAALALLLL	10	2.138
LALALLLLLA	10	1.121
LALLLLLALA	10	0.983
LAALAAALAL	10	2.905
AAAALLALLL	10	2.279
AALLALLAAL	10	2.339
LLLALAAAAL	10	2.358
LALALAALLL	10	1.895
LLALLAAALL	10	1.993
AALALLLLLL	10	1.194
LLAAALAAAL	10	2.917
LALALLALAL	10	1.69
AALLLAAAAA	10	2.945
LALLALALLA	10	1.647
AALLALLLAA	10	2.113
LLLALLLLAL	10	0.77
LLALAAALLA	10	2.471
AALALALLLA	10	2.008
LLLLLALAAA	10	1.635
LLLLLALLLL	10	0.36
AALLLLLLLL	10	0.582
ALLLLALLLL	10	0.64
AAALLLLLAL	10	1.5
LLLALLALLL	10	1.066
LALAALALLA	10	2.209
AALLLALLLL	10	1.178
AALALLAALA	10	2.67
AALLLLLALL	10	1.175
LLALLLALLL	10	1.008
LALLALLALL	10	1.379
LLLLLAAAAL	10	1.729
LALLALALAA	10	2.127
ALAAALALAL	10	2.767
LLLLLLLAAA	10	1.013
LLLALLALAA	10	1.769
LLAAAAAALL	10	3.021
LALAAALALL	10	2.404
LALAAALAAL	10	2.905
ALLLLLLLLL	10	0.198
ALAAALLLLL	10	1.845
LLALAAALLA	10	2.471
LLLLLALAAL	10	1.236
LALALLAAAL	10	2.257
LALLAALAAA	10	2.794
ALLLLLLALA	10	1.096
AALLLLALAL	10	1.481
LLALAALLLL	10	1.412
ALLAAAAALL	10	2.981
AALLAALLAL	10	2.374
LALLLALLAA	10	1.795
LLALLAALLA	10	2.056
LAALALAAAL	10	2.627
LLALALLALL	10	1.335
LALLAAAALA	10	2.689
LLAALAALLL	10	2.131
LALAALLLLL	10	1.359
LLAAALALAL	10	2.356
LLLALLALLA	10	1.457
LALALAALLL	10	1.895
ALAALALLLA	10	2.22
ALLLLLLLAA	10	0.908
LALALAALLL	10	1.895
LALLLLAALL	10	1.257
LLLALLALAA	10	1.769
LLLLLLAALL	10	0.947
LALLLLALAA	10	1.617
AALALALLAA	10	2.496
LLLLAAAAAL	10	2.313
LLLLALAAAA	10	2.138
LAALALALLA	10	2.249
ALLALAAAAA	10	3.109
LALAAAALLL	10	2.297
AALLLLLAAL	10	1.642
ALLLAALAAL	10	2.376
LLLAALLLLL	10	0.982
ALLLLLLLAA	10	0.908
AALLLALALA	10	1.983
LLALAALLAA	10	2.345
LAALLALLLA	10	1.89
AAALLLLALL	10	1.548
LALLLAALAL	10	1.839
LLLAALLAAL	10	2
ALLALLLAAA	10	2.121
LLLAALLLAL	10	1.399
ALLLLAAALL	10	1.777
LLLALALLLL	10	0.884
ALALLLLLLA	10	1.096
ALLALAALLL	10	1.898
LLLAALLALL	10	1.588
ALAAALLLLL	10	1.845
AALLLALAAL	10	2.174
LALLLAALLA	10	1.875
LLAAAALAAA	10	3.092
ALLALLLALL	10	1.454
AALALALALA	10	2.491
LLLLLLAAAL	10	1.271
AAALAALALA	10	3.065
LLAAALLLAL	10	1.763
LLLLLLLLAA	10	0.582
LALLALALAL	10	1.746
ALALLALLLL	10	1.235
ALALALLLLL	10	1.196
AALALALALL	10	2.21
ALALALLLAA	10	1.983
ALLLLLLLAL	10	0.62
LLLLALAAAL	10	1.86
LLLLALALAA	10	1.607
AAAAAALALA	10	3.503
AAALLALLAL	10	2.187
ALALAALAAL	10	2.734
LAALLAAALL	10	2.37
ALAALLLAAA	10	2.548
ALAALLLLLA	10	1.698
LLLLLLAALL	10	0.947
ALALLLALAA	10	2.089
LALALLLLLL	10	0.745
ALALALAAAL	10	2.708
LLLALLLLLL	10	0.432
ALALLLLLAA	10	1.449
LLALALAAAA	10	2.615
ALLALLAAAA	10	2.687
LALLALALLA	10	1.647
LLLALLLALA	10	1.333
ALALALLAAL	10	2.239
AALLALALLL	10	1.694
ALAALALLLA	10	2.22
LALLLALAAA	10	2.167
LALLLLAAAA	10	1.975
LLALLLALLA	10	1.454
LALLLALALA	10	1.665
LALALLALLA	10	1.786
AALALALLAL	10	2.127
LALLALALLL	10	1.218
AAALLAALAL	10	2.69
ALLLLALALL	10	1.21
AAALAALLAL	10	2.794
ALLLLALLAL	10	1.174
LAAALLAALL	10	2.422
LLALLAALLA	10	2.056
LLLLLLAALL	10	0.947
LLALALALLL	10	1.416
LAAAALLLAL	10	2.195
LAAAALALLA	10	2.776
LLALAAALAL	10	2.404
LLLALAAALL	10	2.044
LALLLAALLA	10	1.875
AALAAALAAL	10	3.363
ALALALAALL	10	2.342
ALAALLLLLA	10	1.698
ALLALALLAL	10	1.647
LLAALLLLAL	10	1.257
ALALLLALAL	10	1.647
LLLLLALLAA	10	1.279
LALALLLALA	10	1.647
LALAALLLAA	10	2.14
LLLLALAAAL	10	1.86
LLAALLLALL	10	1.472
LAALLLAALL	10	1.797
AALLLLLLAL	10	1.097
LAALALAALA	10	2.637
LALLAALLAL	10	1.984
LLAAAALLLL	10	1.872
AALAAAAALL	10	3.334
ALALLLLLAA	10	1.449
AAALLLAAAL	10	2.47
AAALALALLL	10	2.085
ALALAALLLA	10	2.163
ALAAALLLLA	10	2.161
ALLLALLALA	10	1.71
ALLLLALLLA	10	1.111
ALLLLLALAA	10	1.496
AALALLLAAL	10	2.215
AALALALLLL	10	1.607
LLALAAALLL	10	1.997
LLALLALLLL	10	0.959
LAALAALLLL	10	1.928
LLLLALLALL	10	0.959
LLLALLAAAL	10	1.936
LLLLAAALLL	10	1.391
AALLAAALLL	10	2.222
LLALLLAALL	10	1.472
LLALALLALA	10	1.649
LLLAAALALA	10	2.279
AALLLALLAA	10	2.113
ALAALLALAL	10	2.275
ALLAALALLL	10	1.983
ALAAAALLAL	10	2.689
AALALLAALA	10	2.67
LLLLLLLLAL	10	0.157
LLLALALLAL	10	1.218
ALLAALAALA	10	2.882
AAAAALLAAL	10	3.237
LLALLLAALL	10	1.472
AAALLLALLL	10	1.669
LAALLALLAL	10	1.88
ALALLALAAL	10	2.041
LLLLLAALLL	10	0.982
LAALLLLLAL	10	1.18
AALAAALAAL	10	3.363
LLLLALALAL	10	1.257
LLLLLLAAAL	10	1.271
LALLLLLLLL	10	0.157
LLAALLALLL	10	1.607
LLLLLALLLL	10	0.36
LAAALALLAA	10	2.748
LALLALLLAL	10	1.363
AALAALALAL	10	2.734
LALLALLLAL	10	1.363
AALALLLLLL	10	1.194
ALALAAAAAL	10	3.128
LALAAAALLL	10	2.297
LALLLALLAL	10	1.363
LALALLLAAL	10	1.738
LALLLLAAAL	10	1.6
LALAAALLLL	10	1.859
LALALALLLL	10	1.257
ALLALAAAAA	10	3.109
LLLLLLLLAA	10	0.582
ALLLLALLAL	10	1.174
LAAAAAAAAL	10	3.653
LLLAAALAAA	10	2.722
AAAALLLALL	10	2.207
LLLLALLAAA	10	1.698
LLLLALAAAL	10	1.86
LLLALALLLL	10	0.884
ALAALLALLL	10	1.964
LLLLLLLAAA	10	1.013
LAALLLLAAA	10	1.991
AALLALLLAA	10	2.113
LLLLALAALA	10	1.785
LALALLLLLA	10	1.121
LLLLAAAALL	10	1.872
ALALLALLLA	10	1.71
ALLLLLAALA	10	1.698
LALAAALALL	10	2.404
ALLLLAALLA	10	1.733
LLAALLALLL	10	1.607
ALALLALLAA	10	2.13
LALALAALLL	10	1.895
LLLLALAALA	10	1.785
AAAALLLLAA	10	2.35
ALLAALLALA	10	2.338
LLLLALAALA	10	1.785
LLALAALLLL	10	1.412
LLALLALLAL	10	1.379
LLLAAALALL	10	1.997
LLAALAALAL	10	2.464
AAALLLALAA	10	2.489
ALLLAALLAL	10	1.852
LLAALAALLL	10	2.131
ALAAAAALLA	10	3.287
LLALALALLL	10	1.416
LALLAALAAL	10	2.442
AALAALALLL	10	2.32
LLLLALLALL	10	0.959
AALAALLAAL	10	2.886
LALAAALALA	10	2.689
LAAALALALL	10	2.253
AALLLAALAL	10	2.14
LAALLALAAL	10	2.242
LALAALLAAA	10	2.69
LAALLALALA	10	2.239
LLALAAALLA	10	2.471
LLALALLLLL	10	0.752
ALALLLAAAA	10	2.533
LAALLAALLL	10	2
AALALLLAAA	10	2.489
LALLLLLALL	10	0.698
LALLALAALL	10	1.821
LAAALAALLA	10	2.962
LALAAAALAA	10	3.206
ALLALLLLLA	10	1.183
LALALLALAL	10	1.69
ALLLLLAALA	10	1.698
LLLLLLLLAL	10	0.157
LLAAALLALL	10	1.993
LAAAALAALA	10	3.253
ALLALLLLLL	10	0.859
LALLALAALA	10	2.104
ALLLALALAL	10	1.734
ALLALLLALL	10	1.454
LLALAALLLL	10	1.412
LAALLLLLAA	10	1.642
LLAAALLLLL	10	1.41
ALLAAAAALA	10	3.287
ALAAAAALAA	10	3.617
LAALLAAALA	10	2.841
ALALLLALAA	10	2.089
LLALLLLLLL	10	0.345
LLAAALLLAL	10	1.763
LALLLLALLA	10	1.23
LLALLALALA	10	1.803
AALLAAALAL	10	2.763
ALLALLLLAL	10	1.23
ALALLLLLAL	10	0.983
AAAAAAALLL	10	3.198
LLLAAAALAA	10	2.728
LALLAALLLL	10	1.446
LLAALLLALA	10	1.841
LAAALLLLLL	10	1.271
LLLALLLLLL	10	0.432
ALLAAAALLA	10	2.728
LAALLAAAAA	10	3.237
LLLALALAAL	10	1.776
ALALLALLLA	10	1.71
LLLLAALALL	10	1.412
LALLLAAALL	10	1.763
AALLALLLLL	10	1.279
ALLLALALAL	10	1.734
ALLALLLLAL	10	1.23
AALLLLLALA	10	1.449
LLALALAALL	10	1.924
LAALLLLLAA	10	1.642
LALLALLAAL	10	1.88
AALLLALLAL	10	1.713
ALAAAAALLL	10	2.875
LLALLALLLL	10	0.959
LLLALALLAL	10	1.218
ALLLAALLLL	10	1.322
AALAALAAAL	10	3.336
LLLALLALLL	10	1.066
LALLLLAALL	10	1.257
LLLLAAAALL	10	1.872
ALAAAALALA	10	3.148
LALALLAALA	10	2.275
ALAALALALL	10	2.303
ALAAAAALLL	10	2.875
ALLALLLAAA	10	2.121
LALLALLAAA	10	2.187
LAAALALLLA	10	2.335
AALLLLALAL	10	1.481
LALLALLAAL	10	1.88
LALALLAALL	10	1.919
LLALLLALLA	10	1.454
AAAAALLAAA	10	3.512
LAALALLLAA	10	2.174
AAAAAALAAL	10	3.714
AALALLAALL	10	2.346
LAALAALALL	10	2.314
LLLALALLAL	10	1.218
AAAALAALAA	10	3.611
LLAAALAAAL	10	2.917
ALAALLLLLL	10	1.322
LALALLLLLL	10	0.745
LLLLAAAAAA	10	2.663
LALALAALLL	10	1.895
LAAAALLLLA	10	2.116
LAAAAALLAA	10	3.252
LLAAALLLAL	10	1.763
LLAAALLALL	10	1.993
LLLALLAAAL	10	1.936
AALAAAAAAA	10	4.053
AALLAALALL	10	2.345
LLLLLALALA	10	1.196
AALALLLALL	10	1.8
LLLAALAALL	10	2.131
AALAAALAAL	10	3.363
[truncated: 63,536 more rows]

## Sheet: Position
Sequence	Length	Predicted DeltaG
LLLLLLLLL	9	0.704
LLLLLLLLLL	10	-0.226
LLLLLLLLLLL	11	-1.165
LLLLLLLLLLLL	12	-1.938
LLLLLLLLLLLLL	13	-2.768
LLLLLLLLLLLLLL	14	-3.664
LLLLLLLLLLLLLLL	15	-4.46
LLLLLLLLLLLLLLLL	16	-5.191
LLLLLLLLLLLLLLLLL	17	-5.991
LLLLLLLLLLLLLLLLLL	18	-6.844
LLLLLLLLLLLLLLLLLLL	19	-7.498
LLLLLLLLLLLLLLLLLLLL	20	-8.196
LLLLLLLLLLLLLLLLLLLLL	21	-8.964
LLLLLLLLLLLLLLLLLLLLLL	22	-9.681
LLLLLLLLLLLLLLLLLLLLLLL	23	-10.284
LLLLLLLLLLLLLLLLLLLLLLLL	24	-10.952
LLLLLLLLLLLLLLLLLLLLLLLLL	25	-11.681
ALLLAALLA	9	2.643
LAALLALAA	9	3.115
LLLLLLALL	9	1.323
LLAALLALA	9	2.802
LLLALLLAL	9	1.813
LLLLLLLAL	9	1.135
AALLAALLL	9	2.713
ALALLAAAA	9	3.469
LLLAAALAA	9	3.143
LLLALLALL	9	1.94
LLLALALLA	9	2.147
AALLLLLLA	9	1.906
ALALLLALL	9	2.238
AAALAALLA	9	3.654
LLALLLLLL	9	1.323
AAALLALLL	9	2.68
LLAAALALA	9	3.215
ALLALAAAA	9	3.498
LALLLLAAL	9	2.073
AALLLAAAL	9	2.932
LALAALLAA	9	3.131
ALAAAAALL	9	3.771
ALLLLLALL	9	1.65
ALLLAALLA	9	2.643
ALLAAALAL	9	3.224
AAAAALLLL	9	3.039
LLLAALLLL	9	1.82
LLALLALAL	9	2.272
LLLALLALA	9	2.215
LLLLLAALA	9	2.238
LALLALAAL	9	2.545
LLAAAALLL	9	2.855
LAAALALAA	9	3.537
ALLLAAALL	9	2.595
LLLALLAAA	9	2.68
LLAAALLAL	9	2.807
AAAALLALL	9	3.188
AAAALLLAL	9	3.03
ALLLLLLAL	9	1.56
LAAAAAALL	9	3.859
ALLLALLLL	9	1.643
LLALALALL	9	2.338
LLALLALAA	9	2.621
ALLLAAALL	9	2.595
LLALALLAL	9	2.128
LLALLLAAL	9	2.323
LAAAALALL	9	3.278
ALALLALLL	9	2.215
LLLLLLLAL	9	1.135
LAAAALALL	9	3.278
ALAALAAAL	9	3.774
ALLALAALA	9	3.045
LLLAAAALA	9	3.148
ALLALAAAL	9	3.22
AALAALLAL	9	3.205
AAALLLLAL	9	2.367
LALALLAAA	9	2.995
LALALAALA	9	3.155
LLLALLAAA	9	2.68
LLLLLALLL	9	1.325
LAALLALLA	9	2.798
AALLAALLA	9	3.188
ALLLLLAAA	9	2.407
AALLLLLLA	9	1.906
LLLALLLLL	9	1.325
LLALLLLLA	9	1.65
ALALLLALL	9	2.238
LAALLALLL	9	2.402
AAALLAALL	9	3.223
LALAALLLL	9	2.186
LLAAAAALA	9	3.771
LAAAALALL	9	3.278
LLALLAAAL	9	2.871
AAAALLALL	9	3.188
AAALALLAL	9	2.972
LLALLLLLL	9	1.323
LALAAALAA	9	3.64
LLLAALLAL	9	2.361
LLALLLALA	9	2.238
ALALLLLAL	9	2.044
LALLLAAAL	9	2.656
AAAALALAL	9	3.489
LALLALALA	9	2.566
ALAALALAL	9	3.155
LLAALLAAA	9	3.223
AAALALLLL	9	2.529
LLLLALLLL	9	1.171
LALALLLLA	9	1.954
AALLALAAL	9	3.019
ALLALLAAA	9	3.089
AAALALALA	9	3.404
AALALLLAA	9	2.928
LLLLLAALA	9	2.238
LALAAALLL	9	2.754
AAAAALAAA	9	4.418
LLLAALLAA	9	2.713
ALLLLAAAL	9	2.569
AALALLLLA	9	2.386
LLLALLALL	9	1.94
LALALALAL	9	2.575
LALLAALLA	9	2.825
LLALLLAAA	9	2.607
ALAAAAAAL	9	4.214
ALLALAAAA	9	3.498
ALAALALAL	9	3.155
LALLLLLAA	9	1.924
AALLLLLAA	9	2.353
LALAAALLA	9	3.224
ALLLAAAAL	9	3.045
LLLLLALAL	9	1.649
ALALAAALL	9	3.215
AALLLALAL	9	2.454
AALLLLLLL	9	1.432
AAALAALLA	9	3.654
AALLLLLAL	9	1.924
LAALALALL	9	2.741
LAALALAAL	9	3.085
AALLLLLLL	9	1.432
AAAALLLAL	9	3.03
AALLLAAAL	9	2.932
ALAAAAALL	9	3.771
LLAALLLAL	9	2.333
ALLLLLLAL	9	1.56
LLLLLLLAL	9	1.135
ALLLLLLLA	9	1.373
ALLAALALL	9	2.799
LLLLALALL	9	1.734
ALLLAAALL	9	2.595
LLALAALLA	9	2.799
LLLAALLLA	9	2.167
ALLLLALLA	9	2.016
ALLLALALL	9	2.117
AALLAAALL	9	3.109
ALLLLLLLA	9	1.373
LAALAAAAL	9	3.712
LLAAALLAA	9	3.109
LLLAAAALA	9	3.148
ALAAAALLA	9	3.501
AAAAALLLA	9	3.445
ALAAALALA	9	3.576
LLLLALLLL	9	1.171
LLLAALLLA	9	2.167
LLLAAAALL	9	2.855
ALLAAAALL	9	3.208
LALLLALAL	9	2.131
AALALLLLL	9	2.037
ALLLALALL	9	2.117
LLAALAALL	9	3.057
LLLLLLALL	9	1.323
LALLAALLL	9	2.361
ALLLLAALL	9	2.181
LLLLLLALA	9	1.618
AAALLLALL	9	2.607
AAALAAALA	9	4.086
LAAAALLAA	9	3.489
AALAAAALL	9	3.523
AAALLALLA	9	3.089
ALAALLALA	9	3.13
ALLAAAAAA	9	4.049
ALLAAAALA	9	3.501
LLLAALLAA	9	2.713
ALALLLLLL	9	1.618
LLLALLAAL	9	2.402
AALLLAALL	9	2.607
LLAAAAAAL	9	3.859
ALLALLALA	9	2.583
ALLLALALA	9	2.458
LLLAALALL	9	2.39
LLLLALAAL	9	2.213
LALLAALAA	9	3.205
LALAAAAAL	9	3.62
LAAALLLLL	9	2.254
LLLALLLLA	9	1.6
LAAALAAAA	9	4.111
AALALLAAL	9	3.115
ALLLLALLL	9	1.6
LLLLALAAL	9	2.213
LAAALLALA	9	3.168
ALAAALLAL	9	3.239
AALLAALLL	9	2.713
AALLLAAAA	9	3.324
AALALAAAA	9	3.813
ALLLLALAL	9	1.954
LAALAAALA	9	3.792
LLALLALLL	9	1.94
LLLLAALAL	9	2.186
LLAALLLLA	9	2.181
LLLALLLAA	9	2.108
ALALLALLL	9	2.215
LLLALLLLL	9	1.325
AALLLLAAL	9	2.435
ALLALAALA	9	3.045
AALALAALL	9	3.114
LLALLAAAL	9	2.871
LAAAALLLA	9	3.045
LALAALLAL	9	2.729
AALALLALL	9	2.621
LALALLLLL	9	1.649
LLAAALLLA	9	2.595
LALALLLAL	9	2.131
LLALLLLLL	9	1.323
LLLLAALLL	9	1.82
LLAALAAAL	9	3.445
AALLLAALA	9	3.001
ALAALLALA	9	3.13
LLAALLLLL	9	1.898
AALLALALL	9	2.481
LALLALLAL	9	2.152
LAAALLLAL	9	2.656
LLLALLAAA	9	2.68
LLLLLLLLL	9	0.704
LALLLLALL	9	1.7
ALLALLAAA	9	3.089
LLAALAALL	9	3.057
LALAALLLL	9	2.186
ALLAALALL	9	2.799
LLAALALLL	9	2.446
LLLALALAL	9	2.241
LLLLLLALA	9	1.618
LLLLLAALL	9	1.898
LALLALLLL	9	1.707
LALAALLLA	9	2.628
LLAAALLLA	9	2.595
LALLLALAA	9	2.575
LLLLALLAA	9	2.119
AAAALALAL	9	3.489
LALLALAAL	9	2.545
LALALLLAL	9	2.131
LAAALLALL	9	2.871
LAALLLLLA	9	2.12
LAALALLAL	9	2.545
LAALAAALA	9	3.792
LLALLLLAA	9	1.99
AAAAALALL	9	3.616
LAALAALLL	9	2.895
ALAALALAL	9	3.155
LLAALALAL	9	2.823
AAALAAAAL	9	3.988
LLLLALALL	9	1.734
LAALALALL	9	2.741
LAAAALLLL	9	2.659
LAAALLAAA	9	3.555
AALLLAALL	9	2.607
ALALALLAA	9	2.946
AALAALLAA	9	3.604
ALLAAALLL	9	2.677
ALLALLLAA	9	2.558
LALLLLLLL	9	1.135
AAAALAALA	9	4.05
LLALALLLL	9	1.734
ALLALALLL	9	2.147
LLLLLLLLA	9	1.038
LLLLLLLLL	9	0.704
AALLLALAL	9	2.454
ALLLLAAAL	9	2.569
ALLALAALL	9	2.767
LLAAALLLL	9	2.321
LALALALLA	9	2.636
LALALLAAL	9	2.718
LLLALALLA	9	2.147
LALALAALA	9	3.155
AAALALLAA	9	3.429
LALALLALL	9	2.272
LLAAALLAA	9	3.109
LAALLAAAL	9	3.277
LALLLAALL	9	2.333
ALLAALALA	9	3.11
AAAAALAAA	9	4.418
ALALLALLL	9	2.215
LALLLAALA	9	2.715
ALLALLLAA	9	2.558
LAAALLLAL	9	2.656
LLLLLLALA	9	1.618
ALAAAAALL	9	3.771
ALAAAAALA	9	4.058
LALLAALLA	9	2.825
ALLLAALLL	9	2.167
LALLAALAL	9	2.729
AALLLALAL	9	2.454
ALLLALLLA	9	2.078
LAALLLLAA	9	2.435
LLAALALLL	9	2.446
LLLLLAAAL	9	2.254
ALALALLLL	9	2.031
ALLLLLLAL	9	1.56
ALLALLLAL	9	2.239
LAALLLALL	9	2.323
LLLLALLAL	9	1.707
LALLAALAA	9	3.205
LLLALALAA	9	2.515
AALALLLAA	9	2.928
LAAAAAALA	9	4.214
LLALLALAL	9	2.272
LLLAAALLL	9	2.233
ALAALALLL	9	2.741
LALLLAAAL	9	2.656
LALLLAALL	9	2.333
LLALLLLLA	9	1.65
LLLLLAALL	9	1.898
LAAAAAAAL	9	4.209
AAALAALLL	9	3.199
LLALLALAA	9	2.621
LLLAAALLL	9	2.233
LALALALAL	9	2.575
ALALALLLL	9	2.031
ALLLLAAAL	9	2.569
ALLAAAAAA	9	4.049
LALAALLLA	9	2.628
ALLLLALLA	9	2.016
LLAAALALA	9	3.215
LLLLLAALL	9	1.898
LLLLALALL	9	1.734
LALAAAALL	9	3.238
AAALLLLLL	9	2.017
LLAALALLL	9	2.446
LAALALALA	9	3.113
LLLALALAL	9	2.241
LLLLALLAL	9	1.707
LLLLLLLLL	9	0.704
ALALALALL	9	2.65
LAAALLLLL	9	2.254
ALLLAALAL	9	2.628
LLLAAALLA	9	2.677
ALLLLLALL	9	1.65
LAALLLLAL	9	2.073
ALAALAALL	9	3.361
AALALAAAL	9	3.537
LLLLAALLA	9	2.277
LLAALLLLL	9	1.898
LLLLAALAL	9	2.186
LLALLALAA	9	2.621
ALALLLALA	9	2.529
AALLLLLAA	9	2.353
ALLLAALAA	9	3.083
ALLLLALAL	9	1.954
LAAAALLAL	9	3.128
ALALLLLLL	9	1.618
LLALALLAL	9	2.128
LAAAAALLL	9	3.305
ALALALLAA	9	2.946
LALLALLAA	9	2.614
LLLAALAAL	9	2.895
LLAAALLAA	9	3.109
LALLAALAL	9	2.729
AALALAAAA	9	3.813
LLLAAALLA	9	2.677
LLLAALALL	9	2.39
LAALLLLLA	9	2.12
AAALAALAL	9	3.551
LLLAAAALL	9	2.855
LLLLLLLLL	9	0.704
AALLLLLAA	9	2.353
LALALALAL	9	2.575
LLLLLALLL	9	1.325
ALLALALAL	9	2.636
LLAALLLLL	9	1.898
LALLLLAAL	9	2.073
ALLAALALL	9	2.799
LAALALLLL	9	2.213
LLAALLALA	9	2.802
LLALLALAL	9	2.272
AALALAALA	9	3.429
LLLALLAAL	9	2.402
LLLAAAALA	9	3.148
LAAALLLAL	9	2.656
LLALLLAAA	9	2.607
LLAAALALA	9	3.215
AAALLALAL	9	2.995
LLLALLLAL	9	1.813
ALALLLLLA	9	1.925
LALLAALLA	9	2.825
ALLLLAAAL	9	2.569
AALLLLALA	9	2.321
ALLLAAALL	9	2.595
LLLLAALAL	9	2.186
LALLLAALA	9	2.715
LALALAALL	9	2.823
LAAALAALL	9	3.445
ALLALALLA	9	2.423
LALLLALAA	9	2.575
ALLAALLAL	9	2.825
LLLLLAALA	9	2.238
LLALALLLL	9	1.734
LLLLALLLL	9	1.171
LLALLLLLL	9	1.323
AAALALAAL	9	3.429
LAALLLLAA	9	2.435
ALALAALLL	9	2.672
ALLLLLALL	9	1.65
LLALALALL	9	2.338
LAAALLLAA	9	2.932
LLAAAALLA	9	3.208
LAALALLLA	9	2.653
LALAAALLL	9	2.754
LALLLAAAA	9	3.03
LLLLLAALL	9	1.898
AALLLLLLL	9	1.432
LLLLAALLL	9	1.82
AAALALLLL	9	2.529
AALLLLLLL	9	1.432
ALLLLLAAA	9	2.407
LLLLLLLLL	9	0.704
ALALALALL	9	2.65
LLLLLLAAA	9	2.017
AAAALLLLL	9	2.565
ALLLLAALL	9	2.181
LLAAALLLL	9	2.321
AAALLLALA	9	2.932
LALLLALLA	9	2.239
LALLAALLA	9	2.825
ALLAALALA	9	3.11
AALALAAAL	9	3.537
AALAALLAL	9	3.205
LALALLLLA	9	1.954
ALLLLLLAL	9	1.56
ALALLALLL	9	2.215
LLLAAALLL	9	2.233
AAALAALAL	9	3.551
ALLALALLL	9	2.147
LLLLLAAAA	9	2.565
AALAAALLA	9	3.616
ALLLLLLLA	9	1.373
ALALLAALL	9	2.802
ALAAALALA	9	3.576
AAAAAALLL	9	3.593
ALLALLLLA	9	2.016
AAALAAAAL	9	3.988
LLALLAALL	9	2.521
ALLALLAAL	9	2.798
LLLLLALLL	9	1.325
AAALLAALL	9	3.223
AAAAALLAL	9	3.586
AAAALALLA	9	3.498
LAALLALAL	9	2.718
LALLALLAA	9	2.614
LLLLLLAAA	9	2.017
LALLLLLLA	9	1.56
AALAALAAL	9	3.671
LALLLAALL	9	2.333
LLAALALAL	9	2.823
LLLLALLAL	9	1.707
LLAAALAAL	9	3.395
AAALAAALL	9	3.673
LALLLLLAL	9	1.451
LLLAALALL	9	2.39
ALAAAAALA	9	4.058
ALAALALAL	9	3.155
ALALAALLL	9	2.672
LLLALLALL	9	1.94
ALLALALLL	9	2.147
AAAALAALA	9	4.05
LLALALALL	9	2.338
LLALALLAL	9	2.128
AALLLALLA	9	2.558
LLLAAAALA	9	3.148
LLLAAAALL	9	2.855
AALLAALLA	9	3.188
LAAAALLAL	9	3.128
LAALAALAL	9	3.219
ALALLALLL	9	2.215
LAALLAALL	9	2.948
LLALALLLA	9	2.117
ALLLLLLAL	9	1.56
AALLLLLLL	9	1.432
LLAALLLAL	9	2.333
LLALAAAAL	9	3.278
LLLLLLLLL	9	0.704
AALLLLALL	9	1.99
LALLLLLAL	9	1.451
AAAAALALA	9	3.891
AAAALLLAL	9	3.03
ALALLLLAL	9	2.044
LLLLLALAA	9	2.037
ALALAALLA	9	3.11
LLLLLLAAL	9	1.743
ALLLLLLLA	9	1.373
LLLLAAALL	9	2.321
LAALLALLA	9	2.798
AAAALLLAL	9	3.03
ALLLALLLA	9	2.078
LLAAAALAL	9	3.238
LLALLLALL	9	1.933
LALAAALAL	9	3.175
LALALALAA	9	2.968
LALLLLLLA	9	1.56
LAALAALLA	9	3.329
LLLLLLAAA	9	2.017
LLLLLALAA	9	2.037
ALALALAAL	9	3.113
LALLALLLL	9	1.707
ALALAALLL	9	2.672
LLLALLLLL	9	1.325
LLALLAALL	9	2.521
LLLLLALAL	9	1.649
AALALLLLA	9	2.386
LLAAALLLL	9	2.321
AAAAALALL	9	3.616
LLLALALAL	9	2.241
LLLLLALLA	9	1.716
ALLLLLALL	9	1.65
LALLLLALL	9	1.7
LLLLLALLL	9	1.325
LALAAALLL	9	2.754
AAAALLLLL	9	2.565
AAAALALLL	9	3.133
LLLAALLAL	9	2.361
LLLLLALAA	9	2.037
AAALAALLA	9	3.654
ALAALLAAL	9	3.312
LAAALLLLL	9	2.254
LLAALLLLA	9	2.181
ALALLLAAL	9	2.658
AALLLALLL	9	2.108
ALLALLLAL	9	2.239
AAALALALA	9	3.404
LLLLLLALL	9	1.323
LAAAALAAL	9	3.712
ALLLALALA	9	2.458
LALLLALLL	9	1.813
LALLAAALL	9	2.807
AALALLAAL	9	3.115
LLLAALLLL	9	1.82
LALALLLAA	9	2.454
LLLAAALLA	9	2.677
AAAALLAAL	9	3.629
ALLALALLL	9	2.147
LAALLALAL	9	2.718
AALLLALLL	9	2.108
AALALLLAA	9	2.928
LAALALAAL	9	3.085
LLAALLLAA	9	2.607
ALALALALL	9	2.65
LLALLLLAA	9	1.99
LLLLALALA	9	2.031
AAAALLLAL	9	3.03
LLLLLLALA	9	1.618
LLLLLLLLL	9	0.704
ALALLLALL	9	2.238
LLLLALALA	9	2.031
LLAAAALAA	9	3.523
LLLLLLLLL	9	0.704
LLLALLALL	9	1.94
LALLALLLA	9	2.183
AAALLLLLL	9	2.017
LLALAALLL	9	2.39
ALLAAALLL	9	2.677
ALLLLAAAL	9	2.569
LLAAALLLL	9	2.321
ALLALLAAL	9	2.798
LLLLLAALL	9	1.898
LLAAAAAAL	9	3.859
LAALAAALL	9	3.395
LLLLLLLLL	9	0.704
ALAAALLLA	9	3.022
AALLLLLLL	9	1.432
ALAALLLLL	9	2.238
ALALAAALL	9	3.215
ALLLLALAL	9	1.954
AAALLAALL	9	3.223
LAALAAAAL	9	3.712
LAAAALLAL	9	3.128
LAALALALL	9	2.741
AAAALALAA	9	3.813
LLLALLALL	9	1.94
LAALAALLA	9	3.329
LLALALLLA	9	2.117
ALLLAAAAL	9	3.045
ALAAAAAAL	9	4.214
ALLALALLL	9	2.147
LAALLLLAA	9	2.435
LALLAALLA	9	2.825
LALLLALLA	9	2.239
LLAAAAALL	9	3.462
LLLAALAAL	9	2.895
ALLAALLLL	9	2.277
ALALLLLAA	9	2.321
LLLLLLALA	9	1.618
LAAAALALA	9	3.574
ALLLALALL	9	2.117
ALAALLLAL	9	2.715
ALLALLAAA	9	3.089
LLLALALLL	9	1.828
AALALLALL	9	2.621
LAALLLLLA	9	2.12
LLLLLLALL	9	1.323
ALLLLLALA	9	1.925
LAAALLLLL	9	2.254
LAAAAALLA	9	3.723
LALLLLAAA	9	2.367
LLAALALLA	9	2.767
LALAALALA	9	3.002
ALLALLAAL	9	2.798
ALLALLLLL	9	1.716
AAALAAALL	9	3.673
ALALLALAA	9	2.898
LLLALALLA	9	2.147
LAALAAALL	9	3.395
LALLALALA	9	2.566
AAALLLALL	9	2.607
ALAALALAL	9	3.155
ALALALLLL	9	2.031
LAAAALAAL	9	3.712
LLALLLALL	9	1.933
AALALLAAL	9	3.115
AALLLLALL	9	1.99
LLLLLLLLA	9	1.038
LLAAALAAA	9	3.673
LALAAAALL	9	3.238
AALALALAA	9	3.376
AALLAALLA	9	3.188
ALLALLLLL	9	1.716
ALLLAALAA	9	3.083
LAAALLALL	9	2.871
LAALALLAA	9	3.019
LAALALLLL	9	2.213
LALALLALA	9	2.554
LLLLLLLLL	9	0.704
LLLLALLAL	9	1.707
LAALLAALL	9	2.948
AAALLLALA	9	2.932
LLLLLALLA	9	1.716
LLAAALLLA	9	2.595
ALLLLLLAL	9	1.56
ALLALLALA	9	2.583
LALLALALL	9	2.128
LLLAALLAL	9	2.361
LLLALALAL	9	2.241
LLALLLALL	9	1.933
LALLLAALL	9	2.333
LAALALALL	9	2.741
AAAALLAAL	9	3.629
LLLALAAAL	9	2.858
AALLLALAL	9	2.454
ALLALLALA	9	2.583
LALLLAALL	9	2.333
LAAAALLLA	9	3.045
ALLALALLA	9	2.423
LALALLAAL	9	2.718
AALLLAAAA	9	3.324
AALAALLLL	9	2.662
ALALAALAA	9	3.479
ALLALALAL	9	2.636
LLALAAALL	9	2.939
LLALAALLL	9	2.39
LLLALALLL	9	1.828
ALAAALLLA	9	3.022
LLLLLALLA	9	1.716
LAAALLLLA	9	2.569
AALLAALAA	9	3.604
LLAAALALA	9	3.215
LAALALAAL	9	3.085
LLALAALLL	9	2.39
AAAALLALL	9	3.188
ALALLLAAL	9	2.658
LALALAAAL	9	3.195
ALALLAALA	9	3.13
LLLALAALL	9	2.446
LALALLAAL	9	2.718
LLLALLALA	9	2.215
ALAALLALL	9	2.856
ALLALLLLL	9	1.716
AALAAALLL	9	3.143
ALAAALLLA	9	3.022
LALALLLLA	9	1.954
LLALLLLAA	9	1.99
LALALALAA	9	2.968
LLAALALAL	9	2.823
AAAALALLL	9	3.133
ALLLLLLAA	9	1.906
AALALAALL	9	3.114
ALLLAALLL	9	2.167
LLLLLALAA	9	2.037
LAALLLLLA	9	2.12
LALALAALL	9	2.823
LLLAALALA	9	2.672
ALAAALLLA	9	3.022
LALLLALAL	9	2.131
LALLLALAA	9	2.575
LLLAAALLA	9	2.677
LLLLLALAL	9	1.649
LALALLLAL	9	2.131
ALLLALALL	9	2.117
LLALLLAAA	9	2.607
LLALLLALL	9	1.933
ALLAALALL	9	2.799
ALALLALLL	9	2.215
ALAAAALLA	9	3.501
AAAALLALL	9	3.188
LLLAALLLL	9	1.82
ALLALAAAA	9	3.498
ALLALLAAL	9	2.798
ALAAAALAL	9	3.632
LALAAALLL	9	2.754
ALAALLLAL	9	2.715
LALAALLAL	9	2.729
ALAALLLLA	9	2.512
LALLLLAAA	9	2.367
LLALAALAA	9	3.128
ALAALAALL	9	3.361
LLLAALAAL	9	2.895
ALLALAALL	9	2.767
AAALALLAL	9	2.972
ALLALAALL	9	2.767
ALAAALALL	9	3.298
LAAAALLLL	9	2.659
LALALAALL	9	2.823
AALAAAALL	9	3.523
LLLAALLLL	9	1.82
ALLAALLAL	9	2.825
AALALLAAL	9	3.115
LLLAAALLA	9	2.677
LLAAALLLL	9	2.321
LLAALLALA	9	2.802
LLALLALAL	9	2.272
ALLLLALLA	9	2.016
LALLLALAA	9	2.575
AALLLLALL	9	1.99
AAAALALAL	9	3.489
ALLLLLAAL	9	2.12
LLALALALL	9	2.338
ALAALAAAL	9	3.774
LLLLAALLA	9	2.277
ALLLLLLAA	9	1.906
LLLAALAAA	9	3.199
LALLLLLAA	9	1.924
AAALLLAAL	9	2.99
AAALAAAAL	9	3.988
AALLLLALL	9	1.99
LLALLLLLA	9	1.65
LAAALALLL	9	2.858
LALLLLALL	9	1.7
ALALLLAAA	9	2.932
LAALLLLLL	9	1.743
AALLAALAL	9	3.131
LALLALALA	9	2.566
LAAALALLA	9	3.22
ALALALLAA	9	2.946
AALLAAAAL	9	3.489
LALALALLL	9	2.241
AALALLALL	9	2.621
LAALALLLL	9	2.213
LALALLLLL	9	1.649
LAAALLLLL	9	2.254
AALALLAAL	9	3.115
LLLALLALL	9	1.94
ALALLLALL	9	2.238
LLALALAAL	9	2.741
ALAAALLLL	9	2.71
ALLLLLLLL	9	1.038
AAAAAAAAA	9	4.812
AAAAAALLA	9	4.049
AAALLLLLA	9	2.407
ALALLAAAA	9	3.469
LLLLLLLAL	9	1.135
AALLAALLL	9	2.713
LLLLALALA	9	2.031
LAALALLAL	9	2.545
AAALAAAAA	9	4.418
LAALALAAL	9	3.085
ALLLLAAAL	9	2.569
ALAAAAALL	9	3.771
ALALLAAAA	9	3.469
LALLALLAL	9	2.152
LALAALAAL	9	3.219
ALLLLALAA	9	2.386
LALALLALA	9	2.554
LALLALALL	9	2.128
AAAALLLLA	9	2.849
LALLLALAL	9	2.131
AALAALLLL	9	2.662
ALAAAAAAL	9	4.214
ALLLLALLA	9	2.016
LAAALLALL	9	2.871
LALLLLLAL	9	1.451
AAALLLLLL	9	2.017
LLAAALALA	9	3.215
LALLLALAA	9	2.575
LLLAAALLL	9	2.233
LALALLLAL	9	2.131
LLLALLLAL	9	1.813
LAALLAALA	9	3.312
LLALALLLA	9	2.117
ALLLLLLAL	9	1.56
ALLLLALAA	9	2.386
LALAAALAA	9	3.64
LAALAALLL	9	2.895
AALLALLAA	9	3.058
LAALALLLA	9	2.653
AAAAALLLL	9	3.039
LAAALLALL	9	2.871
LLLALLLLL	9	1.325
ALLALLLAL	9	2.239
ALLLALLAL	9	2.183
LAAALLAAA	9	3.555
AALLAALAL	9	3.131
LLLLLAALL	9	1.898
ALAALLALA	9	3.13
LLLALLALL	9	1.94
ALLALLLLA	9	2.016
LLAAALALL	9	2.939
LALAALLAL	9	2.729
AALLLLALL	9	1.99
ALLLALLAA	9	2.588
LLAALALAA	9	3.114
LLLLALALL	9	1.734
ALALLLALL	9	2.238
LALLALLLA	9	2.183
AAAALLLLA	9	2.849
LAALLLALL	9	2.323
AAALLLLLL	9	2.017
LLALLLLAL	9	1.7
LLLALAAAL	9	2.858
LLAAALLLL	9	2.321
LAALALLLL	9	2.213
AAAALAALL	9	3.731
LALLLLLLA	9	1.56
AALAAALAL	9	3.64
LLAALLAAL	9	2.948
LLLLALLAL	9	1.707
LLLALLLAL	9	1.813
AALLLALLA	9	2.558
AAALALAAL	9	3.429
AAALLAALL	9	3.223
AALALLALA	9	2.898
ALLALLAAL	9	2.798
ALAALLLLL	9	2.238
LALAALLAL	9	2.729
AAAALLALA	9	3.469
LLLLALALL	9	1.734
LLLLLLLLL	9	0.704
LAALALLAL	9	2.545
AAAAALLAA	9	3.964
ALALLLLAL	9	2.044
LLLLLAALL	9	1.898
AAAALLALA	9	3.469
LLAAALAAL	9	3.395
AALLALLAL	9	2.614
ALLALAALL	9	2.767
LLLAAAALL	9	2.855
AALALLALA	9	2.898
ALLAALLLL	9	2.277
LAAALLLLL	9	2.254
LALLALALL	9	2.128
LALAAAALL	9	3.238
ALALAALAL	9	3.002
ALLLALLLL	9	1.643
LALLLAAAL	9	2.656
AALLLLLLL	9	1.432
LLALALLLL	9	1.734
LLAALALLL	9	2.446
ALALLALAL	9	2.554
LALAALAAA	9	3.551
LLLALAAAL	9	2.858
LLALLLALL	9	1.933
ALLLLAALL	9	2.181
ALLAALALL	9	2.799
ALLLLLLLL	9	1.038
LLAAAAALL	9	3.462
LLALAALAA	9	3.128
LAALAAAAA	9	4.11
LALLALLLL	9	1.707
AALALLAAL	9	3.115
LLLAALAAL	9	2.895
AAALLLLLA	9	2.407
LAALLAALA	9	3.312
ALAALAALL	9	3.361
ALLALLAAL	9	2.798
ALALLLLAA	9	2.321
AALLALALA	9	2.946
ALALLLLAA	9	2.321
LALALLALL	9	2.272
ALLAALALA	9	3.11
LALLALLAL	9	2.152
LALLLALAA	9	2.575
ALALLLLAL	9	2.044
ALLLLAALA	9	2.512
LLAAALALL	9	2.939
LALAAALAL	9	3.175
LLLLLALLA	9	1.716
LALLLAALA	9	2.715
LLAAAALAL	9	3.238
ALALLAALA	9	3.13
ALLLLAAAL	9	2.569
LALLALLLL	9	1.707
LALLLLLLL	9	1.135
LLLALLALL	9	1.94
ALLLLLLLA	9	1.373
ALLLLLLLL	9	1.038
LALALLLAA	9	2.454
LLAAALLAL	9	2.807
ALLALLLLL	9	1.716
ALALLALAL	9	2.554
LLLLALAAL	9	2.213
ALAAALLLA	9	3.022
LAAALLAAA	9	3.555
LALLLLLLL	9	1.135
LAALALALA	9	3.113
ALLLLAAAA	9	2.849
AALAALLAL	9	3.205
LLALALLLL	9	1.734
LALLLAAAL	9	2.656
ALALALLAA	9	2.946
LLLLALALL	9	1.734
LALLALLLA	9	2.183
LAALAAALA	9	3.792
LLLALAAAA	9	3.133
AALAAAALL	9	3.523
LLLALLLLL	9	1.325
LLLLLLLLL	9	0.704
AALLLALAA	9	2.928
AALLLLAAA	9	2.743
ALLLLLLLL	9	1.038
ALAALAAAL	9	3.774
LLLALLALL	9	1.94
AAALALLLL	9	2.529
LAAALLAAL	9	3.277
LLLAAALLA	9	2.677
ALAALALAA	9	3.429
ALLLLALAL	9	1.954
AALAALALL	9	3.128
AAALLLAAL	9	2.99
ALALLLLAL	9	2.044
LLLLALLLA	9	1.643
LLAALALLA	9	2.767
ALAALLLAL	9	2.715
LLLAALLLA	9	2.167
LAALLLLLL	9	1.743
LAALLLLAL	9	2.073
AALALLLLA	9	2.386
LLLAALLAL	9	2.361
LLALLLALA	9	2.238
LLLAALLAL	9	2.361
LALLLLLLA	9	1.56
LLAAALLAL	9	2.807
AALLLALLL	9	2.108
LLALLLALL	9	1.933
LLAALLLLL	9	1.898
LAAALLLLL	9	2.254
LALALAALL	9	2.823
AALALALAL	9	2.968
LLLLLLALL	9	1.323
AALLLLLAL	9	1.924
LLLAAALLA	9	2.677
LLLALLLLL	9	1.325
LAALALLLL	9	2.213
LLLLALLLL	9	1.171
LLAAALAAL	9	3.395
AAAALLLAA	9	3.324
LLLLALLLL	9	1.171
AALALALLL	9	2.515
AAAALLLLL	9	2.565
LLLLLALAL	9	1.649
LLLLALAAL	9	2.213
LLLLLAALA	9	2.238
AAAAALLAL	9	3.586
ALAALALAL	9	3.155
ALAALLALA	9	3.13
LLLALAALL	9	2.446
ALALLAALA	9	3.13
LLAALLLLL	9	1.898
ALLAAAAAA	9	4.049
LLLAALLLL	9	1.82
ALALALALL	9	2.65
ALLLLLLLA	9	1.373
ALLALLALL	9	2.305
LALALLALL	9	2.272
ALLLLALLL	9	1.6
LALALLLLL	9	1.649
LAAAALLAA	9	3.489
LLLLLLLLL	9	0.704
AAAALAAAL	9	4.111
LAALLAALL	9	2.948
LLAAALALA	9	3.215
LALALALAA	9	2.968
LAAALALLL	9	2.858
ALLLLLAAL	9	2.12
ALLALLLLA	9	2.016
LAAALAALA	9	3.774
ALLLLLLLA	9	1.373
AAAAAALAL	9	3.997
LLLLLLAAA	9	2.017
LLLAAALLL	9	2.233
LLLAALLLA	9	2.167
AAAALLLAA	9	3.324
LLLLLLALL	9	1.323
LLALLLLLA	9	1.65
AALLALLLL	9	2.119
AAAALLAAL	9	3.629
LAAALLAAA	9	3.555
LLLALLLAL	9	1.813
LAALALLAL	9	2.545
ALLLALAAL	9	2.653
ALALALALL	9	2.65
LLLAAAALA	9	3.148
LAAAALLAL	9	3.128
LAALLALLL	9	2.402
ALALALLLL	9	2.031
ALLLALLAL	9	2.183
ALALLALLA	9	2.583
ALALAALAA	9	3.479
LAALLLLLAA	10	1.642
LLLAALALAA	10	2.214
LALALLLAAL	10	1.738
LLAALLLLLL	10	0.947
ALAALLLLLA	10	1.698
LLALLLALLA	10	1.454
ALLLLLALAL	10	1.121
AAALLLLLAA	10	1.931
LLLALALAAL	10	1.776
AAALLALALA	10	2.516
LLAALLALLA	10	2.025
LALLLLLLAA	10	1.097
LLLLLAAALA	10	1.845
ALLLLAAALL	10	1.777
LALLAAALLL	10	1.881
ALLAALAALA	10	2.882
LAALLLAAAL	10	2.119
LAAALLLALA	10	2.158
ALLLALLLLL	10	0.836
LAALALALLL	10	1.776
LAAAALALLA	10	2.776
LLAALALALA	10	2.342
AAALAALLLA	10	2.678
AALLLLLAAL	10	1.642
LAALALALAL	10	2.205
LALALLLALL	10	1.338
AAALLLALLL	10	1.669
ALLLALLALL	10	1.436
ALALLLAALA	10	2.223
ALAALAAALL	10	2.941
ALALLLLLAA	10	1.449
LALAALLLLA	10	1.633
LLLLALAALL	10	1.47
LAAALLLAAL	10	2.119
ALALALALAL	10	2.104
ALLAAALAAL	10	2.917
LALLALAAAL	10	2.277
ALAAAAAALL	10	3.418
AAALLLLLLL	10	1.013
LALLLLLLLA	10	0.62
LAAALLLAAL	10	2.119
ALAALLLLLA	10	1.698
LLLLALLLLL	10	0.36
LLLALLALLL	10	1.066
ALLAAALALL	10	2.471
ALAALLLLAL	10	1.647
AALLAALALL	10	2.345
LAALLALALL	10	1.765
LAALLLAALL	10	1.797
LLLAALLALL	10	1.588
ALAALLLALL	10	1.886
LLLLLAAALL	10	1.41
ALLALLLALA	10	1.758
ALAALALALA	10	2.674
ALLLALLLLL	10	0.836
ALALAALLAL	10	2.254
AAAALLAAAA	10	3.485
ALLAAALALL	10	2.471
LLLLAALALA	10	1.719
LLLALALAAL	10	1.776
LAAALALALL	10	2.253
LAALLAALAA	10	2.886
ALAALALLAA	10	2.572
LAAALLLLLL	10	1.271
LALLLLALAA	10	1.617
ALLLALALLL	10	1.324
LLLAALLLLL	10	0.982
LLLAAAAALA	10	2.875
LALAAALLAL	10	2.396
ALLLLLLALL	10	0.802
LAAALLLAAL	10	2.119
LALLAALLAL	10	1.984
ALLLLLAALL	10	1.36
LLLLAAALLA	10	1.868
LALLLLLLLA	10	0.62
AALLLLLALA	10	1.449
LAAALAALLL	10	2.497
LLLAAALLAA	10	2.222
LAALALLLLL	10	1.236
LLLALAAALL	10	2.044
LLLAAALLLA	10	1.728
ALLLLAALLL	10	1.28
LLLALALLLL	10	0.884
LALALLLALA	10	1.647
ALALLLAAAA	10	2.533
LLLAAALALL	10	1.997
LAALLALALL	10	1.765
AALLALALLL	10	1.694
LAALLLALLL	10	1.371
ALALLALLLL	10	1.235
LAAAALALLL	10	2.358
AALALAALAA	10	3.007
LLLLLAALAL	10	1.359
LAALAAAALA	10	3.268
LAALLALAAL	10	2.242
LALLALLLLL	10	0.829
AALLALLLAL	10	1.795
LLLALLAALL	10	1.607
LALALLLALL	10	1.338
LLLALLAALL	10	1.607
LAALLLLAAL	10	1.557
ALALLLALAA	10	2.089
ALLALALLLL	10	1.266
LLLLLALLLL	10	0.36
ALLAAALALL	10	2.471
LLALLLALAA	10	1.8
LALALLLAAA	10	2.013
AALLLLLLLL	10	0.582
LALAALAALL	10	2.464
LLAAALLALL	10	1.993
LLLLAAALAA	10	2.303
LLLLLLLALL	10	0.345
ALLLALLLLL	10	0.836
ALLLLALLAA	10	1.58
LLALLLLALA	10	1.221
ALAALAALLA	10	2.882
ALLLLALLLL	10	0.64
LLAAALAAAL	10	2.917
AAAALLAALL	10	2.808
AALLLLLLLL	10	0.582
LLLALLLLAA	10	1.108
AALAALALAL	10	2.734
ALLLLALLAL	10	1.174
AALAAAALLA	10	3.048
ALAAAALAAA	10	3.542
LAALALLLAL	10	1.77
LLAALAALAL	10	2.464
LALLAALLLA	10	1.852
LLLLLLLLLL	10	-0.226
LAAALALALA	10	2.708
LLALLALAAA	10	2.2
AAAAALALLL	10	2.747
AAAALLLLAA	10	2.35
LLAAALLALL	10	1.993
LLLALALALA	10	1.774
LALAALLLLL	10	1.359
LLAAAAAALL	10	3.021
LALAAALAAL	10	2.905
LALLALAALA	10	2.104
AAALLLAAAL	10	2.47
ALAALALALL	10	2.303
LLALLLLALL	10	0.817
ALALLAAALA	10	2.743
ALALALLALL	10	1.803
AAAAAAAALL	10	3.735
AALLALLALL	10	1.851
LLALLLAALL	10	1.472
LALLLLLALL	10	0.698
LLAAAAALLL	10	2.536
LALLLALAAA	10	2.167
AAAALLLALL	10	2.207
LLALLLLALL	10	0.817
LLLAALLLAA	10	1.672
LAALAAALAL	10	2.905
LAALAALLAL	10	2.442
LLALLLLALL	10	0.817
ALLAALLLLA	10	1.733
LLLLLALLAA	10	1.279
LALLAAAALL	10	2.288
LLLLALAALA	10	1.785
AALLLLLLAL	10	1.097
LLLAAALLAL	10	1.881
LLLALALALA	10	1.774
LAAAAALAAL	10	3.27
LLLAAALLLA	10	1.728
AALLLALLAA	10	2.113
ALALLALLAL	10	1.665
LALAALALLA	10	2.209
ALALLALLLA	10	1.71
AALAAAAALL	10	3.334
LALALLLLAL	10	1.142
LALLLAAAAL	10	2.195
AAAALLAALA	10	3.173
LLLLLALAAA	10	1.635
LLAAAAAALL	10	3.021
AAALALALAL	10	2.55
ALLLLLLALL	10	0.802
ALLLLLLAAL	10	1.215
AAALLAALAL	10	2.69
LLLLAAALLL	10	1.391
LLLLALLALL	10	0.959
ALLLLLLLAA	10	0.908
AALLALLLAA	10	2.113
AALAALLAAA	10	3.163
ALLALLLALL	10	1.454
LLALALLLLL	10	0.752
ALLLLLAAAL	10	1.713
LLAALAALLL	10	2.131
LLALLALALA	10	1.803
AAAAALALLL	10	2.747
AALALLLLLL	10	1.194
AALLALAAAL	10	2.748
LALLALLALL	10	1.379
ALAAALLLLL	10	1.845
AALLLLLLLA	10	0.908
AALAAAAAAL	10	3.775
LALALALALL	10	1.74
ALLLALLALL	10	1.436
AAAALLLLAL	10	1.975
LLLALLLAAL	10	1.371
AALALAALAA	10	3.007
ALALLLALLL	10	1.333
AAAALLLLLL	10	1.633
ALALLLLLLL	10	0.672
ALLALLLALL	10	1.454
LLALAALALA	10	2.23
LAAAAALAAL	10	3.27
ALLALALAAL	10	2.249
ALAALAALAL	10	2.767
LAALLALAAL	10	2.242
AAALLLALAA	10	2.489
LLALLLLLLA	10	0.802
ALAAALLLLL	10	1.845
AAALLALLLA	10	2.167
LLAALLALAA	10	2.346
ALAAALLALL	10	2.446
AALLALLLAL	10	1.795
AALLLLALLL	10	1.108
LLLLALALLA	10	1.266
LLALALLLAL	10	1.233
ALALALALLL	10	1.774
LLALALLLAL	10	1.233
ALLLALLLAL	10	1.314
AAALALLLLL	10	1.635
AAALLLAALL	10	2.151
ALALLLALAL	10	1.647
LAAAAALALA	10	3.128
AALLLAAALL	10	2.089
AAALALLLLL	10	1.635
AAALALLLLA	10	1.987
LAALAAALLA	10	2.917
LLLLLALLLL	10	0.36
LAALLALALA	10	2.239
LLLALLLAAL	10	1.371
AALLLLLAAL	10	1.642
AALLLLAAAL	10	2.074
LAAAAALLAL	10	2.826
ALAAAAALAA	10	3.617
ALLALLAALA	10	2.358
LLALALLAAL	10	1.765
LLLLLLALLA	10	0.859
LAAALLALLL	10	1.936
LLLLLLLAAA	10	1.013
ALLLLLALLL	10	0.798
LLLLAAAALL	10	1.872
AAALALALAA	10	2.955
LAAALLALAA	10	2.709
LLLLLALLLL	10	0.36
ALLAALLALL	10	2.056
LALLLLAALL	10	1.257
ALALLLALLL	10	1.333
LALLLALLLL	10	0.856
ALAAAALAAA	10	3.542
AAALLALALA	10	2.516
LLLALLLALA	10	1.333
ALLLLLALLL	10	0.798
AALLLLLALL	10	1.175
LALLALLLLL	10	0.829
LLAALLLLLA	10	1.36
LALLLLAALL	10	1.257
AALALALALL	10	2.21
ALLALLALAL	10	1.786
LALLLLLLLL	10	0.157
ALLLALLLAA	10	1.606
LLLLALAALL	10	1.47
AAALAALALL	10	2.71
ALLLLLLLAA	10	0.908
LALAAAALAL	10	2.786
LLAALAAAAL	10	2.898
AALALLALAL	10	2.108
AAALLAALAA	10	3.163
LALLAALALL	10	1.905
LALLLLAAAA	10	1.975
AALLALLLAL	10	1.795
AAALALALLL	10	2.085
LALALLAALA	10	2.275
ALALLLAALA	10	2.223
LLLAALLAAA	10	2.274
LALLLLALLL	10	0.77
LLLLALALLL	10	0.884
LLAALLLLAA	10	1.683
AALALLALLA	10	2.13
LLLALLLLLL	10	0.432
AALLLLLLLA	10	0.908
ALAALALLAL	10	2.104
LAAAALLAAL	10	2.761
LALLLLLLAL	10	0.69
ALAAALLALL	10	2.446
AALLLALAAL	10	2.174
LLLALALALA	10	1.774
ALALALLLAL	10	1.665
ALLLLAALAL	10	1.633
ALLALAALAA	10	2.618
LAALLLALAL	10	1.738
LALLAAALAL	10	2.396
AAAALALALL	10	2.615
LAALLALLLL	10	1.417
ALLALALALA	10	2.167
AALLAAALLL	10	2.222
ALALLLLLAL	10	0.983
LALLLLALAL	10	1.142
LAALLAAALL	10	2.37
LLAAAAALLA	10	2.981
LALALAAALA	10	2.767
AAAALLALLA	10	2.687
ALLLLALAAA	10	1.987
LLLAALLLAL	10	1.399
LALLALALLL	10	1.218
AAALLALALL	10	2.052
LLALLLLLLL	10	0.345
LAALALLLAL	10	1.77
ALLAALALAL	10	2.356
LALLALALLA	10	1.647
ALLAAALLLA	10	2.142
ALAALLLLLL	10	1.322
ALLALLALLA	10	1.817
LALALAAAAA	10	3.101
AALLLLLAAL	10	1.642
LALLLALLAL	10	1.363
LLAALALALL	10	1.924
LLAAALLALL	10	1.993
ALAAALALLL	10	2.435
LLAALALAAA	10	2.674
ALLAALAALA	10	2.882
LLLALALLLA	10	1.324
LLALLALLAL	10	1.379
LLAALAALLA	10	2.579
LALLALAALA	10	2.104
LALALAAALL	10	2.356
LLLALAAALL	10	2.044
AAAALLLLLL	10	1.633
AALLLLLLLA	10	0.908
ALALALLLAA	10	1.983
ALAAAAALAL	10	3.186
LLAALLLLLL	10	0.947
ALAALLAALL	10	2.497
ALALAALLLL	10	1.719
AALAALLLAL	10	2.304
LLAAALLLAA	10	2.089
LLLLALLLLL	10	0.36
ALAALAAALL	10	2.941
LAAALLLAAA	10	2.47
ALAAALAAAL	10	3.36
LLLAAAALAL	10	2.297
LLLLLAALLA	10	1.45
LAALLAALLL	10	2
LLALALLALA	10	1.649
LALLLLALAA	10	1.617
ALLLALLLLL	10	0.836
LALLAAALLA	10	2.338
LAALLLLLLL	10	0.738
LAALLALALL	10	1.765
ALLAALLLLA	10	1.733
LLLLLLLLAL	10	0.157
LLLLLLAALL	10	0.947
LAALLLLALA	10	1.583
LLLLLALLAA	10	1.279
ALALALLAAL	10	2.239
LAAALLLLLL	10	1.271
ALAALLLLAL	10	1.647
AALLLALAAA	10	2.521
ALALAALAAL	10	2.734
ALAALALAAL	10	2.637
ALLLLLLLLA	10	0.525
LAAALLLLAL	10	1.6
ALLLALLALA	10	1.71
AALALLAALA	10	2.67
ALALLLLLLA	10	1.096
AALLALALLL	10	1.694
ALLALAALAL	10	2.209
LAAALLALLL	10	1.936
ALALALLLAL	10	1.665
LLAAALLLLA	10	1.777
LAAALAAALL	10	2.917
LAALLAAAAA	10	3.237
AAAALLLLAA	10	2.35
LALALLALLA	10	1.786
ALLAAALLLL	10	1.868
ALAALAAALL	10	2.941
LLALLAAAAL	10	2.333
ALAAALALAA	10	3.107
ALALAALALL	10	2.23
AAALLALALA	10	2.516
ALLLALALLL	10	1.324
LALLALLALL	10	1.379
ALALALLAAA	10	2.516
LLLLALLLLL	10	0.36
AAALLLLLAA	10	1.931
AAAALLALAA	10	3.007
LLLLLLLLLA	10	0.198
LALAALALLA	10	2.209
LLLALAAAAL	10	2.358
ALLLALLLLL	10	0.836
ALALLALALL	10	1.649
LALLLAAAAL	10	2.195
LALLLALLLA	10	1.314
ALALLLALAL	10	1.647
ALALALLLLL	10	1.196
ALALALLALA	10	2.086
AALALAALLA	10	2.646
AALLALLLLL	10	1.279
LLALLLALLL	10	1.008
ALAAAAAALA	10	3.771
ALLAALAALL	10	2.579
LALALLLLLA	10	1.121
ALLAALLLAL	10	1.875
LLLLLLAAAL	10	1.271
LLAALALALA	10	2.342
ALALLLLALL	10	1.221
AAALLLALLA	10	2.121
LLAALLLLLA	10	1.36
ALALLLLALA	10	1.568
AALLALALAA	10	2.496
ALLLLLLALA	10	1.096
LALALALLLL	10	1.257
LALLLLLLAL	10	0.69
LLLALLLLLL	10	0.432
AAAAALALLL	10	2.747
AALLAAAAAL	10	3.252
LLLLLLALLA	10	0.859
LLLLLLALLL	10	0.432
ALALLLLLLL	10	0.672
LLLLLLLAAL	10	0.738
LLLLLLAALA	10	1.322
LLAAAAALLA	10	2.981
LLALALALLL	10	1.416
LLLAAAALLA	10	2.387
ALLLLLAAAA	10	2.022
ALAALALLLA	10	2.22
ALLLALAALL	10	1.927
ALALLLLLLL	10	0.672
LLLALALLLL	10	0.884
ALLLLALLAL	10	1.174
LAALLALLAL	10	1.88
LLALAAALAA	10	2.877
LALLLLLLAL	10	0.69
LAALALLLLL	10	1.236
LAAAALALLL	10	2.358
AALLLLLLLA	10	0.908
ALLLLLALLL	10	0.798
ALLLLALLLA	10	1.111
LAALALLALL	10	1.727
AAALLAALAL	10	2.69
LAALLLLLAA	10	1.642
LLALLLAALL	10	1.472
ALAALLLALL	10	1.886
LAALLLALLL	10	1.371
LLALALLLAA	10	1.645
ALLLALLALL	10	1.436
ALLLALLLAA	10	1.606
ALLLAALALL	10	1.881
LALLLLLAAL	10	1.18
LAAALLLAAL	10	2.119
LLLLLAAALA	10	1.845
ALALLLLLAL	10	0.983
LLLLALAALA	10	1.785
ALALAAAAAL	10	3.128
AAALLAAALL	10	2.656
AAALAAALLA	10	3.193
AALALAALLL	10	2.214
LLALAAALAA	10	2.877
LALLLALALL	10	1.233
ALLLLLALAL	10	1.121
ALLLLLALAA	10	1.496
LLAALLLAAA	10	2.151
LAALLALLLA	10	1.89
AALLLALLAA	10	2.113
LALLLLAAAL	10	1.6
ALALAAAALA	10	3.148
LLALLLLALL	10	0.817
LAAALLLLAL	10	1.6
LLLALLLLLL	10	0.432
LALALALLLA	10	1.734
AALLLAALAA	10	2.59
ALLALLAALL	10	2.025
AAALAALLLL	10	2.259
LLLLLALLAL	10	0.829
AALLALLAAL	10	2.339
LALLLLAALA	10	1.647
LALLLLLLLL	10	0.157
LAAALLLLAA	10	2.074
LLALAALALL	10	1.774
LLLLLLAALL	10	0.947
LLAAALAAAL	10	2.917
LLALAALLLL	10	1.412
ALLALLLALA	10	1.758
LALAALLAAL	10	2.412
ALLLLLALLL	10	0.798
AALLALAALL	10	2.296
LALAAALAAL	10	2.905
LLLLLAALLL	10	0.982
ALAALLAALA	10	2.861
AAALLLALAA	10	2.489
AALALLALLL	10	1.769
LLLLLLAALL	10	0.947
ALLLAAALLL	10	1.728
LLALLLALAL	10	1.338
ALLLLALAAL	10	1.677
LALALLAALA	10	2.275
LLLAAALLAL	10	1.881
AALLLALAAL	10	2.174
ALLLLAALAL	10	1.633
LAAAAALLLL	10	2.313
ALLALLALAL	10	1.786
LALLAAALLL	10	1.881
AALLLALAAL	10	2.174
LAAALLLLLL	10	1.271
LLALLLALLL	10	1.008
ALAALLLLLA	10	1.698
AAAALLAALL	10	2.808
LLLLAALLAL	10	1.446
AALLLLLLAL	10	1.097
LLAALAALAL	10	2.464
LLALAAALLA	10	2.471
ALLAAALLAL	10	2.338
AALLLLLALA	10	1.449
LLAAAALLLL	10	1.872
AAALALAALL	10	2.674
LALALAAAAA	10	3.101
LAALLLLLLL	10	0.738
LALLLLLALA	10	0.983
LALLLLALAL	10	1.142
AALALALLAL	10	2.127
ALAAALLLLL	10	1.845
ALALALLLLA	10	1.503
AAAAALLAAL	10	3.237
ALALAALLLA	10	2.163
ALLLLAALLA	10	1.733
LALALLALLL	10	1.379
LALALLLLLL	10	0.745
LALLALALLA	10	1.647
LALLLLLLAL	10	0.69
LALLAALLLA	10	1.852
LALAALALAA	10	2.531
LLLLAALALL	10	1.412
AAALAALLLA	10	2.678
LLLLLALAAL	10	1.236
ALLAALALLA	10	2.299
LALLALALLL	10	1.218
LALAAAAALA	10	3.186
AAALAAALLL	10	2.722
LLALLLLALA	10	1.221
ALALLALLLL	10	1.235
ALALALALLA	10	2.167
LALLLALLLA	10	1.314
LLALLLLLLL	10	0.345
AALAAALLLL	10	2.303
LLLLAALAAA	10	2.259
LLLLLLALLA	10	0.859
AALALLLALA	10	2.089
LALAAALAAA	10	3.216
LLLLLAALLA	10	1.45
ALLLLALAAL	10	1.677
ALAALLAALL	10	2.497
LALLLLAALL	10	1.257
AALALALLLL	10	1.607
ALALLLAALL	10	1.841
LLAALLLLLA	10	1.36
ALAALLALLL	10	1.964
LLLLALALLL	10	0.884
LAALALLLLL	10	1.236
LAALAALLLL	10	1.928
LAAALAAAAA	10	3.707
AALAAAALLA	10	3.048
ALLALALALA	10	2.167
LLLLAAAAAA	10	2.663
ALLALALAAA	10	2.527
LALLAALALL	10	1.905
LLAAALALLL	10	2.044
AAALAAALAL	10	3.216
AALLLALLLA	10	1.606
LALLLLLLLL	10	0.157
LAALLAALAA	10	2.886
ALALLLLLAA	10	1.449
ALALLLAALA	10	2.223
LLLLLLLLLL	10	-0.226
ALALLLLAAA	10	1.883
ALLAALALLL	10	1.983
LALAAALLLL	10	1.859
LAALALLALA	10	2.041
ALLLLALLLL	10	0.64
ALALLLAALL	10	1.841
LALLLAAAAL	10	2.195
LAAALLLAAL	10	2.119
LALLLLLLAA	10	1.097
AALAAALLLA	10	2.609
LLLALLLALA	10	1.333
AAALALALLL	10	2.085
LLLLLAALLL	10	0.982
ALLALALALL	10	1.856
LALLLLALAL	10	1.142
LALLLALLAL	10	1.363
ALLLLAALLL	10	1.28
ALLALALAAL	10	2.249
AALALAALLL	10	2.214
LLALLLAALA	10	1.886
ALAALLAALL	10	2.497
ALLLLLALLL	10	0.798
LLALLLLLLL	10	0.345
LLAAALAALA	10	2.941
LALLAALLLA	10	1.852
AALLLLLLLL	10	0.582
LLLLALAAAL	10	1.86
LLLALLLALL	10	1.008
AALAAAALLL	10	2.728
AAALALLAAL	10	2.69
ALLLALALAL	10	1.734
LLLLLLLALL	10	0.345
AAAAALLAAL	10	3.237
LAAALLLLLL	10	1.271
ALLAALLLAA	10	2.149
ALAALAALLA	10	2.882
ALLAALALAL	10	2.356
AAALLLLALA	10	1.883
LLLAALALLA	10	1.898
ALLAALAAAA	10	3.247
LAALAALLLA	10	2.376
AALLALLLAA	10	2.113
LALAALLLAA	10	2.14
LLLALLLLAL	10	0.77
LALLAALLLL	10	1.446
ALAALALLAL	10	2.104
LLLLALLAAA	10	1.698
ALLLALLAAL	10	1.89
AAAAALALAL	10	3.101
LAALLLALAL	10	1.738
LALLLALLAL	10	1.363
LLLLALLALL	10	0.959
ALLLLLLLAA	10	0.908
ALLLAAAALL	10	2.334
LLLLALLALA	10	1.235
LALAAALAAA	10	3.216
LLLAAALALA	10	2.279
LAAAALALAA	10	3.114
ALAALLLLLA	10	1.698
AALAALLAAA	10	3.163
LALALLLLLL	10	0.745
LLALAALLAL	10	1.905
LLLALLLALA	10	1.333
AALLAAALLL	10	2.222
LALLALAALL	10	1.821
AALALLLLLL	10	1.194
LLLLLLALAA	10	1.194
LLLLLLALLL	10	0.432
AALLLAALLL	10	1.672
AAALLLLLLA	10	1.489
ALALLLLLLA	10	1.096
ALLLLAALLL	10	1.28
LLLLAALLLL	10	0.907
LAALLLLLAL	10	1.18
AALLLLLLLL	10	0.582
LLALLLLLLA	10	0.802
LLAALLALLL	10	1.607
LLLLLLLLAL	10	0.157
LAALLLLALA	10	1.583
ALLLLLALLA	10	1.183
LALLLALALL	10	1.233
ALALLLLLAL	10	0.983
LALAAALLLL	10	1.859
LLLLLLLALL	10	0.345
ALALLLAALA	10	2.223
AAALLLLALA	10	1.883
ALALLALLAL	10	1.665
AALALALLAL	10	2.127
ALAALALLAA	10	2.572
LLLLAALLAL	10	1.446
ALALALALAL	10	2.104
ALALLALAAA	10	2.478
AAALALLAAL	10	2.69
LLLLLAAAAL	10	1.729
LLLALLLLLL	10	0.432
LLLALALLLA	10	1.324
AALLLLALLL	10	1.108
ALLAALLLLA	10	1.733
AALLAALLLL	10	1.835
LLLALAALAL	10	1.867
LLLALLALLL	10	1.066
LAALAALLAA	10	2.868
LALLALLALA	10	1.665
AAAAAALLLL	10	2.663
LALALLLAAL	10	1.738
LALLAALAAA	10	2.794
LLLLLLLLAL	10	0.157
ALAALAAALL	10	2.941
LAALLALLLL	10	1.417
LALLLLLLAA	10	1.097
LALLLLLLLA	10	0.62
ALLLAALLLL	10	1.322
AAALALAALL	10	2.674
ALLLLLALLA	10	1.183
LAALLALAAL	10	2.242
ALALLLAAAL	10	2.158
LLLLLLLALA	10	0.672
ALAAALLALL	10	2.446
LAALLAALLL	10	2
ALLAAALLLL	10	1.868
AALLLAAAAA	10	2.945
LLLLLLLLLL	10	-0.226
ALALLLLLAA	10	1.449
LALLLLAALL	10	1.257
LAALLLLLLA	10	1.215
LLAALLLALL	10	1.472
LALALLALAL	10	1.69
ALLLLLLAAL	10	1.215
ALLLLLLLAL	10	0.62
ALLLALALAA	10	2.008
ALLAALALAL	10	2.356
LAAAAAALLA	10	3.373
LLLLLLLLAL	10	0.157
ALALLALLAA	10	2.13
LLLALALLLL	10	0.884
LLLLLALLLA	10	0.836
AAALALALAA	10	2.955
LLALALALAL	10	1.74
AALAALLALL	10	2.436
LLAALLLALL	10	1.472
LLLALLALLL	10	1.066
ALALALAAAL	10	2.708
ALLLLLLALA	10	1.096
LAAALLLAAL	10	2.119
AALLALLLAA	10	2.113
LALLLALLLL	10	0.856
ALLALLAALL	10	2.025
AALLLLLLAL	10	1.097
AALLALLLLL	10	1.279
AAAALLLLLL	10	1.633
LAALAALLAL	10	2.442
AALLALALAL	10	2.182
LAAALLLLAA	10	2.074
AAALLLLALL	10	1.548
LLAALLLLLL	10	0.947
ALLALLALAL	10	1.786
ALLLLLLLLL	10	0.198
LLLALALAAA	10	2.085
LALAAALALL	10	2.404
ALLLLLLAAL	10	1.215
LLLLAAALLL	10	1.391
AALLAALALA	10	2.656
AALALALLAL	10	2.127
LLALALLAAL	10	1.765
AALALLALLL	10	1.769
AALAALLLAA	10	2.59
ALAAAAAAAL	10	3.762
LLLAAALLAL	10	1.881
AALLLALAAA	10	2.521
AAALALLLLA	10	1.987
ALAALLLAAL	10	2.235
ALALAAALLL	10	2.279
ALAALAAALL	10	2.941
LLLAALAAAA	10	2.793
LLLLLAAALL	10	1.41
LLALAAALLL	10	1.997
LLLAAAAALL	10	2.536
LAALALLALA	10	2.041
LALLALLALL	10	1.379
LAAAALLAAA	10	3.038
LLLLLLLLAL	10	0.157
LLALLLLLLL	10	0.345
ALALAAAALL	10	2.754
AALAALLLLA	10	2.109
ALLLAAALAL	10	2.234
ALLLAAALLL	10	1.728
LLLLAAALLA	10	1.868
LALLALLALL	10	1.379
AAALLLLALA	10	1.883
LLALAALLAL	10	1.905
ALAAALLAAL	10	2.841
LLLAALALAA	10	2.214
AALLAALALL	10	2.345
LAAALLAALL	10	2.422
LAAALLLLLA	10	1.713
AALALALLAL	10	2.127
AAALALLLAA	10	2.521
LALLALLALL	10	1.379
LAAALAAALA	10	3.36
LLALALALAL	10	1.74
LLALLLLAAL	10	1.133
AALLALAAAA	10	3.028
ALAAALALAL	10	2.767
AALALLALLL	10	1.769
LLLAAAALAA	10	2.728
LLLLALLLAL	10	0.856
ALLAALAALA	10	2.882
AAALLALLAA	10	2.631
LLLLLLLAAL	10	0.738
LLLLLLALLA	10	0.859
ALALLLALAA	10	2.089
ALLLLLLLLL	10	0.198
ALALALAALA	10	2.674
ALALLLAALA	10	2.223
LLLLAAAALA	10	2.248
LLAALLALLL	10	1.607
AALLLLLLAL	10	1.097
LLALLLALLL	10	1.008
LLLLLLLAAL	10	0.738
LLLLLAAALL	10	1.41
AALALLAALA	10	2.67
LAAALLLALA	10	2.158
LALLLLLLLL	10	0.157
LALLAALLLA	10	1.852
LALLLLALAA	10	1.617
LLAAAAAAAA	10	3.735
LLALLALALL	10	1.335
LALLALALLL	10	1.218
ALAALLALLA	10	2.358
LAALLAALLA	10	2.476
LLLAALLLLL	10	0.982
LLLLLLLLLA	10	0.198
LLLALALLAL	10	1.218
LLAALLLLAL	10	1.257
LALALLLLLL	10	0.745
AAALALLLAA	10	2.521
ALALAAALLL	10	2.279
AAALLLAAAL	10	2.47
LAALLLALLL	10	1.371
ALLLLLAAAL	10	1.713
LALALLLLLA	10	1.121
LLLLLALLAL	10	0.829
ALAALLLALL	10	1.886
LAALLLLAAL	10	1.557
LLALALLLLA	10	1.21
AALLAAAAAA	10	3.577
LAAAAALLLL	10	2.313
ALLLAAALLL	10	1.728
ALAAALALLA	10	2.794
LALLALALLA	10	1.647
LAAAALALAA	10	3.114
ALALLLLALA	10	1.568
AALALLLLLL	10	1.194
LLLLAAALLL	10	1.391
LALLLLLALL	10	0.698
AALLLLLLLA	10	0.908
ALALALAALA	10	2.674
AALAAAALLL	10	2.728
LALLALALAA	10	2.127
ALALLALAAL	10	2.041
LLALLLLAAL	10	1.133
AAALALALLL	10	2.085
AAALAALLAA	10	3.192
LLLAAALALL	10	1.997
LLALLLLLAA	10	1.175
LLLLAAALAL	10	1.859
AAALLLAALL	10	2.151
LLLALALALL	10	1.416
LLLLALLALA	10	1.235
LAAALALLLA	10	2.335
AALALLLAAA	10	2.489
AALLAAALLA	10	2.632
ALLALLLAAL	10	1.836
LLLALLALAL	10	1.379
AALLLLLALA	10	1.449
ALLLLLAALL	10	1.36
ALAALLALLA	10	2.358
ALALALAAAL	10	2.708
ALALLALALA	10	2.086
LLALALLLLL	10	0.752
AAAALLLAAL	10	2.582
LLLLLLLALL	10	0.345
LLLLLLALLA	10	0.859
LALLALAALA	10	2.104
AALAAALALL	10	2.877
AAALLLAAAA	10	2.869
ALLAALLLLL	10	1.45
AALAALLLLA	10	2.109
LLAALLLLAL	10	1.257
ALLLALAALA	10	2.22
ALLLLLLLAA	10	0.908
ALAALLALLL	10	1.964
LLLLLALALL	10	0.752
ALLLLAALAA	10	2.109
AALLAALLAL	10	2.374
ALLLALAALA	10	2.22
AAALLLALLA	10	2.121
LAALALALLL	10	1.776
LLLLALAALL	10	1.47
LALLLALLLL	10	0.856
ALAALLLALA	10	2.223
LLALLAAALL	10	1.993
LLLALLALLL	10	1.066
LLLLALLLAA	10	1.178
AAAAALLALL	10	2.803
LALLALLLAL	10	1.363
ALLALLLLLL	10	0.859
LLALALALLL	10	1.416
ALLLALLLLL	10	0.836
ALLLAALALL	10	1.881
ALLLALAAAL	10	2.335
AAALLALALA	10	2.516
LLLLLLALLL	10	0.432
LLALLLLAAL	10	1.133
ALALLLALAL	10	1.647
AAAALLLLAL	10	1.975
LALALLLAAL	10	1.738
LLLLLLLAAL	10	0.738
ALLLAALLLL	10	1.322
AALLLLALLL	10	1.108
ALAALLLLAA	10	2.008
ALLLLAAALL	10	1.777
AALALALLAA	10	2.496
AALLAALLAA	10	2.735
ALALLAALLL	10	1.876
LAALLLALLA	10	1.836
AALALAAAAL	10	3.114
ALALAALALA	10	2.524
LALALLAAAL	10	2.257
ALAAAALLLL	10	2.248
LLLLALALAL	10	1.257
LLLAALLLAL	10	1.399
LLLLLLLAAL	10	0.738
LALAAALALL	10	2.404
LAAALLAAAA	10	3.135
LALLLAALAA	10	2.304
ALLLALALAA	10	2.008
AALLAAALLA	10	2.632
LLAAAAALLL	10	2.536
AALAAALALA	10	3.155
AALLLLLLLA	10	0.908
LLLLLLLLAA	10	0.582
LLLALLLLAL	10	0.77
LALAAALLAL	10	2.396
LALLLAAALA	10	2.235
ALAAAALLAL	10	2.689
LAALAAALLL	10	2.442
ALALLLLALA	10	1.568
LAALAAALAL	10	2.905
AAALLLALLL	10	1.669
ALLAALAALL	10	2.579
ALALALALAA	10	2.491
ALAALLLLAA	10	2.008
AAALLAALAA	10	3.163
LLALALLLAA	10	1.645
LALAAAAAAL	10	3.302
LLLLLAALAL	10	1.359
ALLLLALLLL	10	0.64
ALLALALLAL	10	1.647
LLLLLAALAA	10	1.835
LLLLLALALA	10	1.196
LAALALLAAL	10	2.242
ALALLAAAAL	10	2.628
LLALLALLAA	10	1.851
ALLALLAAAA	10	2.687
ALLLALAAAA	10	2.61
LLLLAAAALL	10	1.872
LALAALLALL	10	1.96
ALALLLLLLL	10	0.672
LALLALLLAL	10	1.363
ALAALLLALL	10	1.886
AALAALLAAA	10	3.163
ALAAAALLAL	10	2.689
ALLLALLALA	10	1.71
ALALALLALL	10	1.803
ALALLLLLLL	10	0.672
ALAALLLALL	10	1.886
LALLALLAAL	10	1.88
AALLAAAAAA	10	3.577
LLLALAAAAL	10	2.358
LAAAAALALL	10	2.752
ALLLAAALLA	10	2.142
LLLLLLLLLL	10	-0.226
LLLLAALLAA	10	1.835
AALAAALLAA	10	3.147
AAAAAALLLA	10	3.064
AALLLLLALL	10	1.175
LALLALLALA	10	1.665
ALAALLLALL	10	1.886
AALLALAAAA	10	3.028
LLLALAALAL	10	1.867
LALAALAALL	10	2.464
AALALAAALL	10	2.754
ALLALLALLL	10	1.457
LLAAALLALA	10	2.311
LAAAALLALA	10	2.628
LLLLAALLLL	10	0.907
LALLLLLLAA	10	1.097
AAALLALAAL	10	2.58
ALALALLALL	10	1.803
LLALLAAALL	10	1.993
LLAALLLLAA	10	1.683
LALLALLLAL	10	1.363
ALALAALALL	10	2.23
LALLLALALL	10	1.233
LLLALALAAL	10	1.776
[truncated: 63,536 more rows]
